# Supplementary material for: Nontypeable Haemophilus influenzae Induces Sustained Lung Oxidative Stress and Protease Expression
Source: PLoS One. 2015 Mar 20;10(3):e0120371. doi: 10.1371/journal.pone.0120371 (PMC4368769; doi:10.1371/journal.pone.0120371)
Supplement: S1 Dataset — The images are the raw picutres taken from the confocal microscope. They can be opened with NIKON software using the attached link: http://www.nikoninstruments.com/Products/Software/NIS-Elements-Advanced-Research/NIS-Elements-Viewer. (ZIP) [file pone.0120371.s001.zip]

Archive with 64 entries (54 files):
- AM/
- AM/1 hour dnase/
- AM/1 hour dnase/1.nd2
- AM/1 hour dnase/1.xls
- AM/1 hour dnase/2.nd2
- AM/1 hour dnase/2.xls
- AM/1 hour dnase/3.nd2
- AM/1 hour dnase/3.xls
- AM/1 hour infect/
- AM/1 hour infect/1.nd2
- AM/1 hour infect/1.xls
- AM/1 hour infect/2.nd2
- AM/1 hour infect/2.xls
- AM/1 hour infect/3.nd2
- AM/1 hour infect/3.xls
- AM/1 hour unifect/
- AM/1 hour unifect/1.nd2
- AM/1 hour unifect/1.xls
- AM/1 hour unifect/2.nd2
- AM/1 hour unifect/2.xls
- AM/1 hour unifect/3.nd2
- AM/1 hour unifect/3.xls
- AM/20 minute dnase/
- AM/20 minute dnase/1.nd2
- AM/20 minute dnase/1.xls
- AM/20 minute dnase/2.nd2
- AM/20 minute dnase/2.xls
- AM/20 minute dnase/3.nd2
- AM/20 minute dnase/3.xls
- AM/20 minute infect/
- AM/20 minute infect/1.nd2
- AM/20 minute infect/1.xls
- AM/20 minute infect/2.nd2
- AM/20 minute infect/2.xls
- AM/20 minute infect/3.nd2
- AM/20 minute infect/3.xls
- AM/20 minute uninfect/
- AM/20 minute uninfect/1.nd2
- AM/20 minute uninfect/1.xls
- AM/20 minute uninfect/2.nd2
- AM/20 minute uninfect/2.xls
- AM/20 minute uninfect/3.nd2
- AM/20 minute uninfect/3.xls
- AM/3 hour infect/
- AM/3 hour infect/1.nd2
- AM/3 hour infect/1.xls
- AM/3 hour infect/2.nd2
- AM/3 hour infect/2.xls
- AM/3 hour infect/3.nd2
- AM/3 hour infect/3.xls
- AM/3 hr dnase/
- AM/3 hr dnase/1.nd2
- AM/3 hr dnase/1.xls
- AM/3 hr dnase/2.nd2
- AM/3 hr dnase/2.xls
- AM/3 hr dnase/3.nd2
- AM/3 hr dnase/3.xls
- AM/3hr uninfected/
- AM/3hr uninfected/1.nd2
- AM/3hr uninfected/1.xls
- AM/3hr uninfected/2.nd2
- AM/3hr uninfected/2.xls
- AM/3hr uninfected/3.nd2
- AM/3hr uninfected/3.xls
