# Supplementary material for: Nontypeable Haemophilus influenzae Induces Sustained Lung Oxidative Stress and Protease Expression
Source: PLoS One. 2015 Mar 20;10(3):e0120371. doi: 10.1371/journal.pone.0120371 (PMC4368769; doi:10.1371/journal.pone.0120371)
Supplement: S1 Dataset — The images are the raw picutres taken from the confocal microscope. They can be opened with NIKON software using the attached link: http://www.nikoninstruments.com/Products/Software/NIS-Elements-Advanced-Research/NIS-Elements-Viewer. (ZIP) [file pone.0120371.s001.zip › AM/1 hour dnase/1.xls]

## Sheet: Overall
Overall
Variable	Value	Unit	ID
Total Number of Spots	60

## Sheet: Intensity Sum Ch=1
Intensity Sum Ch=1
Value	Unit	Category	Channel	Time	ID
748550		Spot	1	1	0
507734		Spot	1	1	1
441297		Spot	1	1	2
934128		Spot	1	1	3
621570		Spot	1	1	4
443400		Spot	1	1	5
601933		Spot	1	1	6
548588		Spot	1	1	7
687579		Spot	1	1	8
486136		Spot	1	1	9
742324		Spot	1	1	10
511842		Spot	1	1	11
851172		Spot	1	1	12
524111		Spot	1	1	13
848297		Spot	1	1	14
876728		Spot	1	1	15
666809		Spot	1	1	16
565483		Spot	1	1	17
1667240		Spot	1	1	18
697730		Spot	1	1	19
609511		Spot	1	1	20
993953		Spot	1	1	21
653951		Spot	1	1	22
577130		Spot	1	1	23
839676		Spot	1	1	24
1182500		Spot	1	1	25
614275		Spot	1	1	26
860951		Spot	1	1	27
1144550		Spot	1	1	28
563251		Spot	1	1	29
892053		Spot	1	1	30
1348690		Spot	1	1	31
942556		Spot	1	1	32
704456		Spot	1	1	33
584244		Spot	1	1	34
295660		Spot	1	1	35
1128970		Spot	1	1	36
884973		Spot	1	1	37
1033520		Spot	1	1	38
667876		Spot	1	1	39
1167270		Spot	1	1	40
1939730		Spot	1	1	41
833107		Spot	1	1	42
493390		Spot	1	1	43
842515		Spot	1	1	44
649964		Spot	1	1	45
682140		Spot	1	1	46
623602		Spot	1	1	47
783588		Spot	1	1	48
1093350		Spot	1	1	49
866478		Spot	1	1	50
965378		Spot	1	1	51
1685270		Spot	1	1	52
744743		Spot	1	1	53
895818		Spot	1	1	54
706921		Spot	1	1	55
929724		Spot	1	1	56
928805		Spot	1	1	57
594854		Spot	1	1	58
586986		Spot	1	1	59

## Sheet: Intensity Sum Ch=2
Intensity Sum Ch=2
Value	Unit	Category	Channel	Time	ID
103920	15272	Spot	2	1	0								103920	15272
99639	96227	Spot	2	1	1								99639	96227
97423	87750	Spot	2	1	2								97423	87750
86412	69073	Spot	2	1	3								86412	69073
79236	65536	Spot	2	1	4								79236	65536
75912	58932	Spot	2	1	5								75912	58932
74811	55938	Spot	2	1	6								74811	55938
72054	55835	Spot	2	1	7								72054	55835
64426	55502	Spot	2	1	8								64426	55502
62615	52815	Spot	2	1	9								62615	52815
58901	51012	Spot	2	1	10								58901	51012
56245	50121	Spot	2	1	11								56245	50121
56227	50090	Spot	2	1	12								56227	50090
55949	49468	Spot	2	1	13								55949	49468
55821	46385	Spot	2	1	14								55821	46385
55472	46353	Spot	2	1	15								55472	46353
55333	45435	Spot	2	1	16								55333	45435
50948	44388	Spot	2	1	17								50948	44388
50589	43925	Spot	2	1	18								50589	43925
50527	43841	Spot	2	1	19								50527	43841
49785	43672	Spot	2	1	20								49785	43672
49093	43311	Spot	2	1	21								49093	43311
48619	43090	Spot	2	1	22								48619	43090
44698	42683	Spot	2	1	23								44698	42683
43251	39117	Spot	2	1	24								43251	39117
42365	38777	Spot	2	1	25								42365	38777
42331	38557	Spot	2	1	26								42331	38557
42220	38271	Spot	2	1	27								42220	38271
41805	36080	Spot	2	1	28								41805	36080
41314	35980	Spot	2	1	29								41314	35980
41118	34601	Spot	2	1	30								41118	34601
40660	34063	Spot	2	1	31								40660	34063
40156	33102	Spot	2	1	32								40156	33102
39976	32896	Spot	2	1	33								39976	32896
39874	32640	Spot	2	1	34								39874	32640
38900	32145	Spot	2	1	35								38900	32145
38077	32025	Spot	2	1	36								38077	32025
37729	31629	Spot	2	1	37								37729	31629
37690	31353	Spot	2	1	38								37690	31353
37583	31324	Spot	2	1	39								37583	31324
37196	31069	Spot	2	1	40								37196	31069
36768	30889	Spot	2	1	41								54992.6	44885
36031	30518	Spot	2	1	42
35370	29705	Spot	2	1	43
35106	29538	Spot	2	1	44
34878	29186	Spot	2	1	45
34188	29111	Spot	2	1	46
34148	28552	Spot	2	1	47
33978	28479	Spot	2	1	48
33227	27955	Spot	2	1	49
32779	27872	Spot	2	1	50
32774	27135	Spot	2	1	51
32211	27072	Spot	2	1	52
32120	27070	Spot	2	1	53
31483	26493	Spot	2	1	54
31153	26264	Spot	2	1	55
30968	25957	Spot	2	1	56
30861	25233	Spot	2	1	57
30191	23275	Spot	2	1	58
29800	23178	Spot	2	1	59
28485	22771
28442	22694
28034	22642
27710	22300
26948	22275
26927	21916
26636	21199
26463	20820
25774	20778
25685	20282
25646	20010
25471	19812
25291	19741
25279	19739
24653	19649
24219	19274
23733	19017
23424	18673
23245	18499
23114	18233
22642	18154
22509	17901
22446	17818
22383	17696
22064	17675
21937	17270
21732	16971
21001	16627
20771	16502
20287	16299
20057	16223
19874	16126
19778	15778
19421	15560
19394	15391
19268	15362
18904	14993
18402	14945
17526	14709
17490	14085
16496	13923
16466	13764
16213	13728
15978	13686
15730	13626
15159	13557
15054	13313
14979	12947
14759	12913
14034	12909
13922	12815
13491	12693
13313	12540
13280	12525
13199	12199
12855	11685
12844	11547
12834	11481
12699	11333
12698	11321
12243	10955
12064	10863
12024	10093
11686	9990
11620	9539
11470	9509
11266	9401
11157	9071
10984	8944
10969	8574
10884	8277
10753	8233
10663	8076
10361	7468
10287	7387
10013	7259
9974	7255
9967	7222
9840	7181
9833	7171
9745	7124
9180	7090
9145	7008
8812	7001
8716	6898
8587	6838
8511	6537
8145	6467
7439	6283
7150	6117
7050	6017
7001	5789
6867	5787
6570	5544
6312	5192
5884	5083
5766	5061
5557	4579
5458	4566
5231	4161
4823	3727
4251	2731
3441	1739
2990	1686

## Sheet: Intensity Sum Ch=3
Intensity Sum Ch=3
Value	Unit	Category	Channel	Time	ID
15272		Spot	3	1	0
7468		Spot	3	1	1
7255		Spot	3	1	2
13764		Spot	3	1	3
22694		Spot	3	1	4
8277		Spot	3	1	5
12909		Spot	3	1	6
11321		Spot	3	1	7
12913		Spot	3	1	8
2731		Spot	3	1	9
7124		Spot	3	1	10
7259		Spot	3	1	11
20010		Spot	3	1	12
4579		Spot	3	1	13
20282		Spot	3	1	14
18154		Spot	3	1	15
13923		Spot	3	1	16
7222		Spot	3	1	17
42683		Spot	3	1	18
31353		Spot	3	1	19
6017		Spot	3	1	20
34063		Spot	3	1	21
22642		Spot	3	1	22
6467		Spot	3	1	23
17270		Spot	3	1	24
46385		Spot	3	1	25
32896		Spot	3	1	26
16502		Spot	3	1	27
44388		Spot	3	1	28
12525		Spot	3	1	29
51012		Spot	3	1	30
55502		Spot	3	1	31
32025		Spot	3	1	32
27070		Spot	3	1	33
26264		Spot	3	1	34
9401		Spot	3	1	35
87750		Spot	3	1	36
38557		Spot	3	1	37
27872		Spot	3	1	38
15391		Spot	3	1	39
23275		Spot	3	1	40
43925		Spot	3	1	41
46353		Spot	3	1	42
7090		Spot	3	1	43
43090		Spot	3	1	44
8076		Spot	3	1	45
14993		Spot	3	1	46
11333		Spot	3	1	47
16971		Spot	3	1	48
50121		Spot	3	1	49
22771		Spot	3	1	50
9539		Spot	3	1	51
58932		Spot	3	1	52
18233		Spot	3	1	53
17696		Spot	3	1	54
9990		Spot	3	1	55
55835		Spot	3	1	56
9509		Spot	3	1	57
11481		Spot	3	1	58
14945		Spot	3	1	59
23189.2
