# Supplementary material for: Nontypeable Haemophilus influenzae Induces Sustained Lung Oxidative Stress and Protease Expression
Source: PLoS One. 2015 Mar 20;10(3):e0120371. doi: 10.1371/journal.pone.0120371 (PMC4368769; doi:10.1371/journal.pone.0120371)
Supplement: S1 Dataset — The images are the raw picutres taken from the confocal microscope. They can be opened with NIKON software using the attached link: http://www.nikoninstruments.com/Products/Software/NIS-Elements-Advanced-Research/NIS-Elements-Viewer. (ZIP) [file pone.0120371.s001.zip › AM/1 hour dnase/2.xls]

## Sheet: Overall
Overall
Variable	Value	Unit	ID
Total Number of Spots	56

## Sheet: Intensity Sum Ch=1
Intensity Sum Ch=1
Value	Unit	Category	Channel	Time	ID
412760		Spot	1	1	0
543656		Spot	1	1	1
464533		Spot	1	1	2
537427		Spot	1	1	3
520586		Spot	1	1	4
593258		Spot	1	1	5
494008		Spot	1	1	6
780048		Spot	1	1	7
655152		Spot	1	1	8
722577		Spot	1	1	9
460176		Spot	1	1	10
801618		Spot	1	1	11
392228		Spot	1	1	12
249301		Spot	1	1	13
812473		Spot	1	1	14
748199		Spot	1	1	15
718257		Spot	1	1	16
425523		Spot	1	1	17
796031		Spot	1	1	18
923687		Spot	1	1	19
629061		Spot	1	1	20
898490		Spot	1	1	21
460636		Spot	1	1	22
601324		Spot	1	1	23
823530		Spot	1	1	24
862938		Spot	1	1	25
281293		Spot	1	1	26
518321		Spot	1	1	27
815110		Spot	1	1	28
620854		Spot	1	1	29
1148560		Spot	1	1	30
906710		Spot	1	1	31
218897		Spot	1	1	32
593754		Spot	1	1	33
814302		Spot	1	1	34
769701		Spot	1	1	35
749456		Spot	1	1	36
1119080		Spot	1	1	37
728121		Spot	1	1	38
662585		Spot	1	1	39
1245110		Spot	1	1	40
672488		Spot	1	1	41
713164		Spot	1	1	42
1003700		Spot	1	1	43
655572		Spot	1	1	44
1164060		Spot	1	1	45
979928		Spot	1	1	46
615548		Spot	1	1	47
612705		Spot	1	1	48
987363		Spot	1	1	49
834808		Spot	1	1	50
830436		Spot	1	1	51
821915		Spot	1	1	52
1041200		Spot	1	1	53
1038730		Spot	1	1	54
729767		Spot	1	1	55

## Sheet: Intensity Sum Ch=2
Intensity Sum Ch=2
Value	Unit	Category	Channel	Time	ID
5231		Spot	2	1	0
11266		Spot	2	1	1
5458		Spot	2	1	2
8812		Spot	2	1	3
6570		Spot	2	1	4
8587		Spot	2	1	5
9967		Spot	2	1	6
11157		Spot	2	1	7
10287		Spot	2	1	8
13922		Spot	2	1	9
12024		Spot	2	1	10
15159		Spot	2	1	11
7439		Spot	2	1	12
13313		Spot	2	1	13
12844		Spot	2	1	14
10984		Spot	2	1	15
15730		Spot	2	1	16
11620		Spot	2	1	17
23733		Spot	2	1	18
25291		Spot	2	1	19
21732		Spot	2	1	20
29800		Spot	2	1	21
4251		Spot	2	1	22
18402		Spot	2	1	23
42220		Spot	2	1	24
30861		Spot	2	1	25
3441		Spot	2	1	26
6312		Spot	2	1	27
15054		Spot	2	1	28
9180		Spot	2	1	29
79236		Spot	2	1	30
9974		Spot	2	1	31
2990		Spot	2	1	32
33227		Spot	2	1	33
28442		Spot	2	1	34
11470		Spot	2	1	35
37729		Spot	2	1	36
55333		Spot	2	1	37
22509		Spot	2	1	38
25646		Spot	2	1	39
14759		Spot	2	1	40
20057		Spot	2	1	41
22064		Spot	2	1	42
34878		Spot	2	1	43
17526		Spot	2	1	44
99639		Spot	2	1	45
25471		Spot	2	1	46
19421		Spot	2	1	47
22446		Spot	2	1	48
25685		Spot	2	1	49
40156		Spot	2	1	50
37583		Spot	2	1	51
24653		Spot	2	1	52
33978		Spot	2	1	53
49785		Spot	2	1	54
21937		Spot	2	1	55
22093.6

## Sheet: Intensity Sum Ch=3
Intensity Sum Ch=3
Value	Unit	Category	Channel	Time	ID
6537		Spot	3	1	0
5544		Spot	3	1	1
7008		Spot	3	1	2
6283		Spot	3	1	3
5192		Spot	3	1	4
4566		Spot	3	1	5
8944		Spot	3	1	6
5789		Spot	3	1	7
15560		Spot	3	1	8
5083		Spot	3	1	9
10863		Spot	3	1	10
26493		Spot	3	1	11
5787		Spot	3	1	12
6117		Spot	3	1	13
19274		Spot	3	1	14
7171		Spot	3	1	15
18499		Spot	3	1	16
5061		Spot	3	1	17
19739		Spot	3	1	18
31069		Spot	3	1	19
8233		Spot	3	1	20
18673		Spot	3	1	21
4161		Spot	3	1	22
16299		Spot	3	1	23
25233		Spot	3	1	24
29186		Spot	3	1	25
1686		Spot	3	1	26
6898		Spot	3	1	27
11547		Spot	3	1	28
10093		Spot	3	1	29
96227		Spot	3	1	30
12199		Spot	3	1	31
1739		Spot	3	1	32
15362		Spot	3	1	33
20778		Spot	3	1	34
12540		Spot	3	1	35
19741		Spot	3	1	36
43841		Spot	3	1	37
32145		Spot	3	1	38
13626		Spot	3	1	39
15778		Spot	3	1	40
20820		Spot	3	1	41
12947		Spot	3	1	42
22275		Spot	3	1	43
11685		Spot	3	1	44
65536		Spot	3	1	45
38271		Spot	3	1	46
29538		Spot	3	1	47
17818		Spot	3	1	48
13728		Spot	3	1	49
39117		Spot	3	1	50
21916		Spot	3	1	51
31629		Spot	3	1	52
12693		Spot	3	1	53
28479		Spot	3	1	54
19812		Spot	3	1	55
18264.8
