# Supplementary material for: Nontypeable Haemophilus influenzae Induces Sustained Lung Oxidative Stress and Protease Expression
Source: PLoS One. 2015 Mar 20;10(3):e0120371. doi: 10.1371/journal.pone.0120371 (PMC4368769; doi:10.1371/journal.pone.0120371)
Supplement: S1 Dataset — The images are the raw picutres taken from the confocal microscope. They can be opened with NIKON software using the attached link: http://www.nikoninstruments.com/Products/Software/NIS-Elements-Advanced-Research/NIS-Elements-Viewer. (ZIP) [file pone.0120371.s001.zip › AM/1 hour dnase/3.xls]

## Sheet: Overall
Overall
Variable	Value	Unit	ID
Total Number of Spots	48

## Sheet: Intensity Sum Ch=1
Intensity Sum Ch=1
Value	Unit	Category	Channel	Time	ID
1005220		Spot	1	1	0
1087830		Spot	1	1	1
417204		Spot	1	1	2
633031		Spot	1	1	3
612245		Spot	1	1	4
515175		Spot	1	1	5
903245		Spot	1	1	6
499017		Spot	1	1	7
598192		Spot	1	1	8
552791		Spot	1	1	9
476424		Spot	1	1	10
485701		Spot	1	1	11
633206		Spot	1	1	12
1112360		Spot	1	1	13
633290		Spot	1	1	14
722694		Spot	1	1	15
956014		Spot	1	1	16
932370		Spot	1	1	17
832301		Spot	1	1	18
1274260		Spot	1	1	19
752118		Spot	1	1	20
779239		Spot	1	1	21
876506		Spot	1	1	22
539423		Spot	1	1	23
867929		Spot	1	1	24
818565		Spot	1	1	25
1037480		Spot	1	1	26
682488		Spot	1	1	27
889414		Spot	1	1	28
811416		Spot	1	1	29
773634		Spot	1	1	30
1013000		Spot	1	1	31
605342		Spot	1	1	32
871554		Spot	1	1	33
865642		Spot	1	1	34
712699		Spot	1	1	35
937671		Spot	1	1	36
807948		Spot	1	1	37
863554		Spot	1	1	38
773632		Spot	1	1	39
641614		Spot	1	1	40
883262		Spot	1	1	41
1036670		Spot	1	1	42
831196		Spot	1	1	43
910806		Spot	1	1	44
176831		Spot	1	1	45
636988		Spot	1	1	46
980422		Spot	1	1	47

## Sheet: Intensity Sum Ch=2
Intensity Sum Ch=2
Value	Unit	Category	Channel	Time	ID
23245		Spot	2	1	0
55472		Spot	2	1	1
7001		Spot	2	1	2
12243		Spot	2	1	3
17490		Spot	2	1	4
12855		Spot	2	1	5
28034		Spot	2	1	6
6867		Spot	2	1	7
8511		Spot	2	1	8
31483		Spot	2	1	9
9145		Spot	2	1	10
7150		Spot	2	1	11
14979		Spot	2	1	12
16496		Spot	2	1	13
10013		Spot	2	1	14
26636		Spot	2	1	15
32120		Spot	2	1	16
26948		Spot	2	1	17
48619		Spot	2	1	18
58901		Spot	2	1	19
36031		Spot	2	1	20
35106		Spot	2	1	21
42331		Spot	2	1	22
38900		Spot	2	1	23
86412		Spot	2	1	24
44698		Spot	2	1	25
41805		Spot	2	1	26
30191		Spot	2	1	27
35370		Spot	2	1	28
25279		Spot	2	1	29
42365		Spot	2	1	30
64426		Spot	2	1	31
22383		Spot	2	1	32
32774		Spot	2	1	33
56245		Spot	2	1	34
32211		Spot	2	1	35
26927		Spot	2	1	36
12834		Spot	2	1	37
34188		Spot	2	1	38
41118		Spot	2	1	39
28485		Spot	2	1	40
37196		Spot	2	1	41
43251		Spot	2	1	42
12064		Spot	2	1	43
38077		Spot	2	1	44
5557		Spot	2	1	45
22642		Spot	2	1	46
39976		Spot	2	1	47
30480.2

## Sheet: Intensity Sum Ch=3
Intensity Sum Ch=3
Value	Unit	Category	Channel	Time	ID
29705		Spot	3	1	0
32640		Spot	3	1	1
3727		Spot	3	1	2
14085		Spot	3	1	3
17675		Spot	3	1	4
13557		Spot	3	1	5
27955		Spot	3	1	6
6838		Spot	3	1	7
13313		Spot	3	1	8
27135		Spot	3	1	9
7181		Spot	3	1	10
8574		Spot	3	1	11
10955		Spot	3	1	12
7001		Spot	3	1	13
14709		Spot	3	1	14
12815		Spot	3	1	15
19649		Spot	3	1	16
31324		Spot	3	1	17
52815		Spot	3	1	18
69073		Spot	3	1	19
19017		Spot	3	1	20
27072		Spot	3	1	21
45435		Spot	3	1	22
22300		Spot	3	1	23
36080		Spot	3	1	24
50090		Spot	3	1	25
35980		Spot	3	1	26
38777		Spot	3	1	27
16223		Spot	3	1	28
16627		Spot	3	1	29
33102		Spot	3	1	30
34601		Spot	3	1	31
23178		Spot	3	1	32
49468		Spot	3	1	33
28552		Spot	3	1	34
43672		Spot	3	1	35
29111		Spot	3	1	36
13686		Spot	3	1	37
25957		Spot	3	1	38
16126		Spot	3	1	39
55938		Spot	3	1	40
43311		Spot	3	1	41
30889		Spot	3	1	42
9071		Spot	3	1	43
30518		Spot	3	1	44
7387		Spot	3	1	45
21199		Spot	3	1	46
17901		Spot	3	1	47
25874.9
