# Supplementary material for: Nontypeable Haemophilus influenzae Induces Sustained Lung Oxidative Stress and Protease Expression
Source: PLoS One. 2015 Mar 20;10(3):e0120371. doi: 10.1371/journal.pone.0120371 (PMC4368769; doi:10.1371/journal.pone.0120371)
Supplement: S1 Dataset — The images are the raw picutres taken from the confocal microscope. They can be opened with NIKON software using the attached link: http://www.nikoninstruments.com/Products/Software/NIS-Elements-Advanced-Research/NIS-Elements-Viewer. (ZIP) [file pone.0120371.s001.zip › AM/1 hour infect/1.xls]

## Sheet: Overall
Overall
Variable	Value	Unit	ID
Total Number of Spots	117

## Sheet: Intensity Sum Ch=1
Intensity Sum Ch=1
Value	Unit	Category	Channel	Time	ID
241950		Spot	1	1	0
66455		Spot	1	1	1
1044480		Spot	1	1	2
828856		Spot	1	1	3
602313		Spot	1	1	4
464417		Spot	1	1	5
795195		Spot	1	1	6
758953		Spot	1	1	7
917987		Spot	1	1	8
957093		Spot	1	1	9
462240		Spot	1	1	10
435526		Spot	1	1	11
829882		Spot	1	1	12
475763		Spot	1	1	13
707764		Spot	1	1	14
615337		Spot	1	1	15
401222		Spot	1	1	16
576105		Spot	1	1	17
688698		Spot	1	1	18
587663		Spot	1	1	19
889326		Spot	1	1	20
797687		Spot	1	1	21
662525		Spot	1	1	22
531565		Spot	1	1	23
435097		Spot	1	1	24
939760		Spot	1	1	25
648864		Spot	1	1	26
713973		Spot	1	1	27
1196740		Spot	1	1	28
1062390		Spot	1	1	29
806764		Spot	1	1	30
678057		Spot	1	1	31
671495		Spot	1	1	32
995268		Spot	1	1	33
754512		Spot	1	1	34
504178		Spot	1	1	35
696387		Spot	1	1	36
574572		Spot	1	1	37
883674		Spot	1	1	38
637485		Spot	1	1	39
1044940		Spot	1	1	40
361033		Spot	1	1	41
439467		Spot	1	1	42
530713		Spot	1	1	43
735167		Spot	1	1	44
884953		Spot	1	1	45
824540		Spot	1	1	46
985973		Spot	1	1	47
1031320		Spot	1	1	48
683119		Spot	1	1	49
1049530		Spot	1	1	50
611128		Spot	1	1	51
673583		Spot	1	1	52
676707		Spot	1	1	53
508604		Spot	1	1	54
866911		Spot	1	1	55
729078		Spot	1	1	56
1835330		Spot	1	1	57
1191110		Spot	1	1	58
848918		Spot	1	1	59
846211		Spot	1	1	60
286351		Spot	1	1	61
814093		Spot	1	1	62
873512		Spot	1	1	63
872215		Spot	1	1	64
774986		Spot	1	1	65
891743		Spot	1	1	66
750563		Spot	1	1	67
845097		Spot	1	1	68
774440		Spot	1	1	69
858888		Spot	1	1	70
869759		Spot	1	1	71
764554		Spot	1	1	72
724606		Spot	1	1	73
772311		Spot	1	1	74
2376500		Spot	1	1	75
860232		Spot	1	1	76
945129		Spot	1	1	77
643298		Spot	1	1	78
734582		Spot	1	1	79
639095		Spot	1	1	80
1387710		Spot	1	1	81
825491		Spot	1	1	82
879805		Spot	1	1	83
1171290		Spot	1	1	84
570696		Spot	1	1	85
776980		Spot	1	1	86
782532		Spot	1	1	87
530491		Spot	1	1	88
1206690		Spot	1	1	89
761397		Spot	1	1	90
1133000		Spot	1	1	91
546034		Spot	1	1	92
900637		Spot	1	1	93
840141		Spot	1	1	94
664505		Spot	1	1	95
1143230		Spot	1	1	96
740164		Spot	1	1	97
586773		Spot	1	1	98
984889		Spot	1	1	99
751953		Spot	1	1	100
1409310		Spot	1	1	101
1103880		Spot	1	1	102
618247		Spot	1	1	103
587820		Spot	1	1	104
1088690		Spot	1	1	105
447914		Spot	1	1	106
828849		Spot	1	1	107
624299		Spot	1	1	108
853885		Spot	1	1	109
1170490		Spot	1	1	110
1539810		Spot	1	1	111
827015		Spot	1	1	112
991823		Spot	1	1	113
430330		Spot	1	1	114
163946		Spot	1	1	115
829613		Spot	1	1	116

## Sheet: Intensity Sum Ch=2
Intensity Sum Ch=2
Value	Unit	Category	Channel	Time	ID
197840	117055
129813	99306									197840	117055			197840	117055
127709	96227									129813	99306			129813	99306
125225	77617	Spot	2	1	66					127709	96227			127709	96227
123330	76455									125225	77617			125225	77617
118158	75089									123330	76455			123330	76455
114222	74377	Spot	2	1	89					118158	75089			118158	75089
108479	72744									114222	74377			114222	74377
106447	70779	Spot	2	1	111					108479	72744			108479	72744
103607	69212	Spot	2	1	60					106447	70779			106447	70779
99639	65536									103607	69212			103607	69212
96563	65408	Spot	2	1	70					99639	65536			125483	82886.1
92131	65200									96563	65408
87179	61107									92131	65200
83021	60160									87179	61107
82865	58803									83021	60160
82463	58276	Spot	2	1	101					82865	58803
82062	58273	Spot	2	1	81					82463	58276
79236	57135									82062	58273
78870	56733	Spot	2	1	38					79236	57135
77548	56282									78870	56733
74243	54093	Spot	2	1	99					77548	56282
73430	53095	Spot	2	1	113					74243	54093
73145	52942									73430	53095
71816	52490									73145	52942
71783	50848									71816	52490
71691	50250									71783	50848
69364	49088	Spot	2	1	71					71691	50250
69231	48179	Spot	2	1	94					69364	49088
69192	48143	Spot	2	1	58					69231	48179
68269	47823	Spot	2	1	68					69192	48143
68013	47020									68269	47823
67580	46342									68013	47020
67372	45702									67580	46342
65589	45344									67372	45702
65247	44792									65589	45344
65214	44752	Spot	2	1	90					65247	44792
64795	44527	Spot	2	1	116					65214	44752
63964	44027									64795	44527
63374	43841									63964	44027
62550	43671									63374	43841
62473	43203									62550	43671
62287	42755									62473	43203
61990	41743									62287	42755
60101	41671	Spot	2	1	64					61990	41743
59534	40518	Spot	2	1	55					60101	41671
59354	40082	Spot	2	1	77					59534	40518
59301	40055									59354	40082
59161	39822	Spot	2	1	69					59301	40055
58525	39117									59161	39822
57919	38936									58525	39117
57537	38271									57919	38936
57216	37988	Spot	2	1	105					57537	38271
56249	37696	Spot	2	1	107					57216	37988
55839	37203									56249	37696
55759	37167									55839	37203
55671	36983									55759	37167
55487	36451	Spot	2	1	76					55671	36983
55333	36197									55487	36451
54627	36163									55333	36197
54409	36116	Spot	2	1	112					54627	36163
54239	35993									54409	36116
53886	35952									54239	35993
53616	35759									53886	35952
53413	35698									53616	35759
53371	35668	Spot	2	1	75					53413	35698
53332	35532									53371	35668
53160	34402	Spot	2	1	109					53332	35532
52731	34330									53160	34402
52070	34123									52731	34330
52023	33907	Spot	2	1	67					52070	34123
51983	33248	Spot	2	1	6					52023	33907
51094	33192									51983	33248
50744	33162	Spot	2	1	50					51094	33192
50552	32870									50744	33162
50504	32868	Spot	2	1	97					50552	32870
50412	32779									50504	32868
50264	32669									50412	32779
50210	32194	Spot	2	1	63					50264	32669
49785	32145									50210	32194
49382	31631									49785	32145
48282	31629									49382	31631
47871	31152	Spot	2	1	100					48282	31629
47531	31069									47871	31152
47383	30618	Spot	2	1	93					47531	31069
47169	30129									47383	47605.4
46730	30099	Spot	2	1	33					69986.8
46531	29974	Spot	2	1	57
46409	29896
46270	29875
45985	29788
45510	29637	Spot	2	1	20
45448	29538
45247	29493	Spot	2	1	96
45077	29419	Spot	2	1	102
43933	29186
43399	28984
43069	28674
42453	28479
42220	28356	Spot	2	1	29
41730	27712
41649	27611
41637	27571	Spot	2	1	82
41492	27519
41369	27472
41064	27042
40744	27042
40333	27002
40205	26970
40156	26493
40055	26335	Spot	2	1	59
39889	26245	Spot	2	1	110
39689	26240
39533	26235
39189	26077
39123	25829
38761	25784
38650	25316
38480	25233
38144	25014	Spot	2	1	40
38103	24906	Spot	2	1	45
37921	24866	Spot	2	1	83
37729	24599	Spot	2	1	47
37583	24560
37482	24394
37107	24206
36859	24163	Spot	2	1	80
35658	24023
35448	23868
34932	23865
34878	23833	Spot	2	1	28
34555	23685
34551	23639
34363	23297
34037	23259	Spot	2	1	92
33978	23068
33898	22882
33682	22863
33646	22634
33605	22354
33545	22303
33395	22275
33330	22232	Spot	2	1	48
33227	22206	Spot	2	1	15
33115	22145	Spot	2	1	12
32724	22121
32491	21975
32363	21916
32086	21608	Spot	2	1	86
31544	21553
31248	21549
30861	21489	Spot	2	1	52
30804	21222
30558	21053
30525	20820
30521	20778
30244	20688	Spot	2	1	56
30137	20615	Spot	2	1	9
30054	20386
30032	19828
29800	19812
29767	19771	Spot	2	1	30
29736	19754	Spot	2	1	8
29505	19741
29475	19739
29459	19721
29112	19719	Spot	2	1	104
29058	19687
28986	19619	Spot	2	1	22
28791	19274
28685	18813
28589	18803
28442	18673
28386	18499
28376	18425
28343	18403	Spot	2	1	44
28180	18342	Spot	2	1	115
28119	17920
28102	17818
27932	17644
27550	17505
27470	17355
27389	17084	Spot	2	1	11
27229	16952	Spot	2	1	79
27093	16827	Spot	2	1	27
27015	16580
26812	16446	Spot	2	1	87
26789	16338	Spot	2	1	25
26766	16299
26565	15993
26451	15906	Spot	2	1	91
26393	15846	Spot	2	1	21
26151	15778
25953	15636	Spot	2	1	34
25685	15599	Spot	2	1	74
25646	15575	Spot	2	1	2
25566	15560
25471	15403	Spot	2	1	4
25402	15362
25350	15234
25291	15199
25276	15001
25069	14633
24694	14497
24653	14461
24588	14447
24548	14129
24535	13978	Spot	2	1	19
24144	13764	Spot	2	1	13
24078	13728
23733	13723
23617	13694	Spot	2	1	53
23592	13626
23446	13478
23308	13388
22927	13286
22584	13212	Spot	2	1	84
22509	12960
22446	12947
22140	12832
22103	12753
22064	12749	Spot	2	1	49
21937	12693
21732	12622
21433	12552	Spot	2	1	106
21134	12540
21112	12513	Spot	2	1	32
21008	12481	Spot	2	1	31
20700	12447	Spot	2	1	85
20529	12343
20211	12261
20057	12199
19788	12171
19761	12161
19738	11779
19553	11770
19421	11707
19371	11700	Spot	2	1	108
19308	11685
19245	11601	Spot	2	1	14
18801	11577	Spot	2	1	72
18402	11556	Spot	2	1	103
17984	11547
17624	11196
17526	10928	Spot	2	1	95
17462	10863
17360	10818	Spot	2	1	78
17124	10817	Spot	2	1	98
17044	10805
16969	10664
16930	10568
16499	10402
16474	10379
16436	10093
16363	10048	Spot	2	1	26
16057	9966
16025	9786
15991	9729	Spot	2	1	39
15920	9712	Spot	2	1	51
15730	9657
15497	9615
15322	9586
15159	9418	Spot	2	1	37
15141	9325	Spot	2	1	62
15054	9040	Spot	2	1	0
15053	8944
14759	8648	Spot	2	1	46
14325	8597	Spot	2	1	73
14286	8466	Spot	2	1	114
14024	8322	Spot	2	1	23
13944	8233
13922	8004
13861	7863	Spot	2	1	43
13855	7810
13807	7744	Spot	2	1	61
13692	7726
13313	7341	Spot	2	1	88
12844	7306
12689	7171
12024	7031
12013	7008
11620	6898
11470	6840	Spot	2	1	36
11427	6746	Spot	2	1	5
11277	6729
11266	6564	Spot	2	1	3
11157	6537
11032	6283
10984	6117
10287	6027	Spot	2	1	18
10184	5979	Spot	2	1	7
9974	5789
9967	5787
9725	5739	Spot	2	1	16
9442	5724	Spot	2	1	54
9331	5718
9180	5544
9175	5484
9045	5431	Spot	2	1	10
8812	5318	Spot	2	1	17
8587	5317
7439	5289
7370	5282	Spot	2	1	65
7198	5192
6570	5083
6312	5061
5790	4825
5698	4787
5680	4566
5458	4294	Spot	2	1	42
5231	4161
4709	3731	Spot	2	1	35
4251	2459	Spot	2	1	41
3607	1739
3441	1686
2990	1633	Spot	2	1	24
841	537	Spot	2	1	1

## Sheet: Intensity Sum Ch=3
Intensity Sum Ch=3
Value	Unit	Category	Channel	Time	ID
9040		Spot	3	1	0
537		Spot	3	1	1
15575		Spot	3	1	2
6564		Spot	3	1	3
15403		Spot	3	1	4
6746		Spot	3	1	5
33248		Spot	3	1	6
5979		Spot	3	1	7
19754		Spot	3	1	8
20615		Spot	3	1	9
5431		Spot	3	1	10
17084		Spot	3	1	11
22145		Spot	3	1	12
13764		Spot	3	1	13
11601		Spot	3	1	14
22206		Spot	3	1	15
5739		Spot	3	1	16
5318		Spot	3	1	17
6027		Spot	3	1	18
13978		Spot	3	1	19
29637		Spot	3	1	20
15846		Spot	3	1	21
19619		Spot	3	1	22
8322		Spot	3	1	23
1633		Spot	3	1	24
16338		Spot	3	1	25
10048		Spot	3	1	26
16827		Spot	3	1	27
23833		Spot	3	1	28
28356		Spot	3	1	29
19771		Spot	3	1	30
12481		Spot	3	1	31
12513		Spot	3	1	32
30099		Spot	3	1	33
15636		Spot	3	1	34
3731		Spot	3	1	35
6840		Spot	3	1	36
9418		Spot	3	1	37
56733		Spot	3	1	38
9729		Spot	3	1	39
25014		Spot	3	1	40
2459		Spot	3	1	41
4294		Spot	3	1	42
7863		Spot	3	1	43
18403		Spot	3	1	44
24906		Spot	3	1	45
8648		Spot	3	1	46
24599		Spot	3	1	47
22232		Spot	3	1	48
12749		Spot	3	1	49
33162		Spot	3	1	50
9712		Spot	3	1	51
21489		Spot	3	1	52
13694		Spot	3	1	53
5724		Spot	3	1	54
40518		Spot	3	1	55
20688		Spot	3	1	56
29974		Spot	3	1	57
48143		Spot	3	1	58
26335		Spot	3	1	59
69212		Spot	3	1	60
7744		Spot	3	1	61
9325		Spot	3	1	62
32194		Spot	3	1	63
41671		Spot	3	1	64
5282		Spot	3	1	65
77617		Spot	3	1	66
33907		Spot	3	1	67
47823		Spot	3	1	68
39822		Spot	3	1	69
65408		Spot	3	1	70
49088		Spot	3	1	71
11577		Spot	3	1	72
8597		Spot	3	1	73
15599		Spot	3	1	74
35668		Spot	3	1	75
36451		Spot	3	1	76
40082		Spot	3	1	77
10818		Spot	3	1	78
16952		Spot	3	1	79
24163		Spot	3	1	80
58273		Spot	3	1	81
27571		Spot	3	1	82
24866		Spot	3	1	83
13212		Spot	3	1	84
12447		Spot	3	1	85
21608		Spot	3	1	86
16446		Spot	3	1	87
7341		Spot	3	1	88
74377		Spot	3	1	89
44752		Spot	3	1	90
15906		Spot	3	1	91
23259		Spot	3	1	92
30618		Spot	3	1	93
48179		Spot	3	1	94
10928		Spot	3	1	95
29493		Spot	3	1	96
32868		Spot	3	1	97
10817		Spot	3	1	98
54093		Spot	3	1	99
31152		Spot	3	1	100
58276		Spot	3	1	101
29419		Spot	3	1	102
11556		Spot	3	1	103
19719		Spot	3	1	104
37988		Spot	3	1	105
12552		Spot	3	1	106
37696		Spot	3	1	107
11700		Spot	3	1	108
34402		Spot	3	1	109
26245		Spot	3	1	110
70779		Spot	3	1	111
36116		Spot	3	1	112
53095		Spot	3	1	113
8466		Spot	3	1	114
18342		Spot	3	1	115
44527		Spot	3	1	116
23785.1
