# Supplementary material for: Nontypeable Haemophilus influenzae Induces Sustained Lung Oxidative Stress and Protease Expression
Source: PLoS One. 2015 Mar 20;10(3):e0120371. doi: 10.1371/journal.pone.0120371 (PMC4368769; doi:10.1371/journal.pone.0120371)
Supplement: S1 Dataset — The images are the raw picutres taken from the confocal microscope. They can be opened with NIKON software using the attached link: http://www.nikoninstruments.com/Products/Software/NIS-Elements-Advanced-Research/NIS-Elements-Viewer. (ZIP) [file pone.0120371.s001.zip › AM/1 hour infect/2.xls]

## Sheet: Overall
Overall
Variable	Value	Unit	ID
Total Number of Spots	50

## Sheet: Intensity Sum Ch=1
Intensity Sum Ch=1
Value	Unit	Category	Channel	Time	ID
1056090		Spot	1	1	0
455900		Spot	1	1	1
485957		Spot	1	1	2
533425		Spot	1	1	3
528215		Spot	1	1	4
527357		Spot	1	1	5
415510		Spot	1	1	6
540668		Spot	1	1	7
449612		Spot	1	1	8
412398		Spot	1	1	9
428637		Spot	1	1	10
439902		Spot	1	1	11
437510		Spot	1	1	12
441789		Spot	1	1	13
522922		Spot	1	1	14
422706		Spot	1	1	15
616525		Spot	1	1	16
582770		Spot	1	1	17
691404		Spot	1	1	18
533998		Spot	1	1	19
710831		Spot	1	1	20
461103		Spot	1	1	21
782631		Spot	1	1	22
554335		Spot	1	1	23
479659		Spot	1	1	24
584670		Spot	1	1	25
535497		Spot	1	1	26
560852		Spot	1	1	27
627137		Spot	1	1	28
685696		Spot	1	1	29
985262		Spot	1	1	30
594409		Spot	1	1	31
587965		Spot	1	1	32
478402		Spot	1	1	33
605640		Spot	1	1	34
599198		Spot	1	1	35
781150		Spot	1	1	36
544159		Spot	1	1	37
438108		Spot	1	1	38
617279		Spot	1	1	39
869388		Spot	1	1	40
603915		Spot	1	1	41
628127		Spot	1	1	42
380671		Spot	1	1	43
550903		Spot	1	1	44
492360		Spot	1	1	45
806679		Spot	1	1	46
507328		Spot	1	1	47
486562		Spot	1	1	48
511316		Spot	1	1	49

## Sheet: Intensity Sum Ch=2
Intensity Sum Ch=2
Value	Unit	Category	Channel	Time	ID
34775		Spot	2	1	0
20406		Spot	2	1	1
14570		Spot	2	1	2
11118		Spot	2	1	3
26640		Spot	2	1	4
12221		Spot	2	1	5
11647		Spot	2	1	6
18615		Spot	2	1	7
14982		Spot	2	1	8
7012		Spot	2	1	9
11377		Spot	2	1	10
26620		Spot	2	1	11
34118		Spot	2	1	12
23475		Spot	2	1	13
32342		Spot	2	1	14
21029		Spot	2	1	15
16600		Spot	2	1	16
27903		Spot	2	1	17
42713		Spot	2	1	18
33159		Spot	2	1	19
28055		Spot	2	1	20
18941		Spot	2	1	21
55675		Spot	2	1	22
22751		Spot	2	1	23
23834		Spot	2	1	24
16928		Spot	2	1	25
13303		Spot	2	1	26
16111		Spot	2	1	27
37292		Spot	2	1	28
21719		Spot	2	1	29
36460		Spot	2	1	30
28325		Spot	2	1	31
15193		Spot	2	1	32
20824		Spot	2	1	33
20909		Spot	2	1	34
35351		Spot	2	1	35
51586		Spot	2	1	36
14206		Spot	2	1	37
12022		Spot	2	1	38
15711		Spot	2	1	39
53072		Spot	2	1	40
20542		Spot	2	1	41
26572		Spot	2	1	42
9834		Spot	2	1	43
34061		Spot	2	1	44
19710		Spot	2	1	45
30228		Spot	2	1	46
16357		Spot	2	1	47
18865		Spot	2	1	48
15204		Spot	2	1	49
23819.3

## Sheet: Intensity Sum Ch=3
Intensity Sum Ch=3
Value	Unit	Category	Channel	Time	ID
12408		Spot	3	1	0
14678		Spot	3	1	1
8527		Spot	3	1	2
12367		Spot	3	1	3
23413		Spot	3	1	4
21390		Spot	3	1	5
12900		Spot	3	1	6
17647		Spot	3	1	7
9816		Spot	3	1	8
2978		Spot	3	1	9
4822		Spot	3	1	10
11745		Spot	3	1	11
36156		Spot	3	1	12
11668		Spot	3	1	13
18952		Spot	3	1	14
11542		Spot	3	1	15
8027		Spot	3	1	16
23011		Spot	3	1	17
17839		Spot	3	1	18
10772		Spot	3	1	19
12720		Spot	3	1	20
7247		Spot	3	1	21
51189		Spot	3	1	22
16632		Spot	3	1	23
10173		Spot	3	1	24
12114		Spot	3	1	25
5058		Spot	3	1	26
12194		Spot	3	1	27
23956		Spot	3	1	28
12685		Spot	3	1	29
23031		Spot	3	1	30
9492		Spot	3	1	31
10649		Spot	3	1	32
12945		Spot	3	1	33
13367		Spot	3	1	34
17204		Spot	3	1	35
27691		Spot	3	1	36
5749		Spot	3	1	37
8667		Spot	3	1	38
6763		Spot	3	1	39
22803		Spot	3	1	40
13689		Spot	3	1	41
12893		Spot	3	1	42
8064		Spot	3	1	43
23904		Spot	3	1	44
10285		Spot	3	1	45
12962		Spot	3	1	46
8418		Spot	3	1	47
13162		Spot	3	1	48
7168		Spot	3	1	49
14470.6
