# Supplementary material for: Nontypeable Haemophilus influenzae Induces Sustained Lung Oxidative Stress and Protease Expression
Source: PLoS One. 2015 Mar 20;10(3):e0120371. doi: 10.1371/journal.pone.0120371 (PMC4368769; doi:10.1371/journal.pone.0120371)
Supplement: S1 Dataset — The images are the raw picutres taken from the confocal microscope. They can be opened with NIKON software using the attached link: http://www.nikoninstruments.com/Products/Software/NIS-Elements-Advanced-Research/NIS-Elements-Viewer. (ZIP) [file pone.0120371.s001.zip › AM/1 hour infect/3.xls]

## Sheet: Overall
Overall
Variable	Value	Unit	ID
Total Number of Spots	144

## Sheet: Intensity Sum Ch=1
Intensity Sum Ch=1
Value	Unit	Category	Channel	Time	ID
577669		Spot	1	1	0
140921		Spot	1	1	1
604188		Spot	1	1	2
1050280		Spot	1	1	3
694693		Spot	1	1	4
783925		Spot	1	1	5
584415		Spot	1	1	6
604560		Spot	1	1	7
647237		Spot	1	1	8
1428270		Spot	1	1	9
526817		Spot	1	1	10
1007770		Spot	1	1	11
674103		Spot	1	1	12
863022		Spot	1	1	13
738096		Spot	1	1	14
610055		Spot	1	1	15
636344		Spot	1	1	16
772817		Spot	1	1	17
728558		Spot	1	1	18
641556		Spot	1	1	19
699678		Spot	1	1	20
612765		Spot	1	1	21
544102		Spot	1	1	22
646508		Spot	1	1	23
527535		Spot	1	1	24
640800		Spot	1	1	25
1079100		Spot	1	1	26
409094		Spot	1	1	27
750495		Spot	1	1	28
954003		Spot	1	1	29
543403		Spot	1	1	30
669154		Spot	1	1	31
892717		Spot	1	1	32
475544		Spot	1	1	33
809688		Spot	1	1	34
604863		Spot	1	1	35
511355		Spot	1	1	36
458475		Spot	1	1	37
544488		Spot	1	1	38
667945		Spot	1	1	39
472992		Spot	1	1	40
307808		Spot	1	1	41
390894		Spot	1	1	42
637462		Spot	1	1	43
747087		Spot	1	1	44
527870		Spot	1	1	45
528800		Spot	1	1	46
432742		Spot	1	1	47
569432		Spot	1	1	48
153614		Spot	1	1	49
857309		Spot	1	1	50
592949		Spot	1	1	51
669669		Spot	1	1	52
838073		Spot	1	1	53
827194		Spot	1	1	54
560410		Spot	1	1	55
695892		Spot	1	1	56
822458		Spot	1	1	57
1113540		Spot	1	1	58
1104580		Spot	1	1	59
538644		Spot	1	1	60
746095		Spot	1	1	61
571139		Spot	1	1	62
591613		Spot	1	1	63
1476080		Spot	1	1	64
1734810		Spot	1	1	65
980038		Spot	1	1	66
1092550		Spot	1	1	67
649263		Spot	1	1	68
610368		Spot	1	1	69
710563		Spot	1	1	70
574244		Spot	1	1	71
241081		Spot	1	1	72
933051		Spot	1	1	73
604563		Spot	1	1	74
886169		Spot	1	1	75
662320		Spot	1	1	76
762146		Spot	1	1	77
784393		Spot	1	1	78
888295		Spot	1	1	79
838459		Spot	1	1	80
1046770		Spot	1	1	81
581384		Spot	1	1	82
549844		Spot	1	1	83
736900		Spot	1	1	84
1028010		Spot	1	1	85
1034140		Spot	1	1	86
736473		Spot	1	1	87
956734		Spot	1	1	88
1028850		Spot	1	1	89
1015740		Spot	1	1	90
678332		Spot	1	1	91
754551		Spot	1	1	92
707819		Spot	1	1	93
1069810		Spot	1	1	94
1052160		Spot	1	1	95
1226870		Spot	1	1	96
843664		Spot	1	1	97
1036510		Spot	1	1	98
1049670		Spot	1	1	99
1082480		Spot	1	1	100
1027980		Spot	1	1	101
990048		Spot	1	1	102
798146		Spot	1	1	103
1335590		Spot	1	1	104
1080800		Spot	1	1	105
1029570		Spot	1	1	106
846231		Spot	1	1	107
974209		Spot	1	1	108
989680		Spot	1	1	109
1262070		Spot	1	1	110
856147		Spot	1	1	111
1144360		Spot	1	1	112
1098280		Spot	1	1	113
793009		Spot	1	1	114
897996		Spot	1	1	115
864201		Spot	1	1	116
842517		Spot	1	1	117
783136		Spot	1	1	118
799576		Spot	1	1	119
545068		Spot	1	1	120
98392		Spot	1	1	121
790278		Spot	1	1	122
582182		Spot	1	1	123
1024120		Spot	1	1	124
1135290		Spot	1	1	125
600873		Spot	1	1	126
801341		Spot	1	1	127
1170680		Spot	1	1	128
1070990		Spot	1	1	129
1417610		Spot	1	1	130
674418		Spot	1	1	131
808596		Spot	1	1	132
727275		Spot	1	1	133
1146860		Spot	1	1	134
704663		Spot	1	1	135
633031		Spot	1	1	136
1346410		Spot	1	1	137
703815		Spot	1	1	138
1080980		Spot	1	1	139
759388		Spot	1	1	140
832227		Spot	1	1	141
589091		Spot	1	1	142
239446		Spot	1	1	143

## Sheet: Intensity Sum Ch=2
Intensity Sum Ch=2
Value	Unit	Category	Channel	Time	ID
11032		Spot	2	1	0
9331		Spot	2	1	1
25566		Spot	2	1	2
63964		Spot	2	1	3
28343		Spot	2	1	4
40205		Spot	2	1	5
19553		Spot	2	1	6
19308		Spot	2	1	7
28376		Spot	2	1	8
123330		Spot	2	1	9
13807		Spot	2	1	10
71783		Spot	2	1	11
30558		Spot	2	1	12
46730		Spot	2	1	13
50412		Spot	2	1	14
24588		Spot	2	1	15
35448		Spot	2	1	16
41369		Spot	2	1	17
47169		Spot	2	1	18
50504		Spot	2	1	19
38144		Spot	2	1	20
27470		Spot	2	1	21
25350		Spot	2	1	22
35658		Spot	2	1	23
32363		Spot	2	1	24
29459		Spot	2	1	25
33682		Spot	2	1	26
14286		Spot	2	1	27
49382		Spot	2	1	28
32724		Spot	2	1	29
27015		Spot	2	1	30
19371		Spot	2	1	31
37107		Spot	2	1	32
15991		Spot	2	1	33
33395		Spot	2	1	34
28589		Spot	2	1	35
17624		Spot	2	1	36
32491		Spot	2	1	37
13944		Spot	2	1	38
28102		Spot	2	1	39
11277		Spot	2	1	40
12013		Spot	2	1	41
7370		Spot	2	1	42
19738		Spot	2	1	43
24548		Spot	2	1	44
26393		Spot	2	1	45
13861		Spot	2	1	46
15141		Spot	2	1	47
24535		Spot	2	1	48
9045		Spot	2	1	49
25276		Spot	2	1	50
29505		Spot	2	1	51
68013		Spot	2	1	52
39123		Spot	2	1	53
54409		Spot	2	1	54
16969		Spot	2	1	55
28791		Spot	2	1	56
36859		Spot	2	1	57
30244		Spot	2	1	58
59534		Spot	2	1	59
24144		Spot	2	1	60
22140		Spot	2	1	61
16474		Spot	2	1	62
19761		Spot	2	1	63
65214		Spot	2	1	64
106447		Spot	2	1	65
50552		Spot	2	1	66
43069		Spot	2	1	67
17044		Spot	2	1	68
22103		Spot	2	1	69
29767		Spot	2	1	70
17984		Spot	2	1	71
4709		Spot	2	1	72
34555		Spot	2	1	73
25953		Spot	2	1	74
27093		Spot	2	1	75
31544		Spot	2	1	76
40333		Spot	2	1	77
15053		Spot	2	1	78
27389		Spot	2	1	79
37921		Spot	2	1	80
50744		Spot	2	1	81
16025		Spot	2	1	82
17124		Spot	2	1	83
29112		Spot	2	1	84
52070		Spot	2	1	85
45077		Spot	2	1	86
29736		Spot	2	1	87
47871		Spot	2	1	88
82865		Spot	2	1	89
103607		Spot	2	1	90
33646		Spot	2	1	91
34363		Spot	2	1	92
28685		Spot	2	1	93
38480		Spot	2	1	94
62287		Spot	2	1	95
96563		Spot	2	1	96
26766		Spot	2	1	97
41637		Spot	2	1	98
51094		Spot	2	1	99
50264		Spot	2	1	100
45448		Spot	2	1	101
55487		Spot	2	1	102
28386		Spot	2	1	103
83021		Spot	2	1	104
58525		Spot	2	1	105
82062		Spot	2	1	106
34037		Spot	2	1	107
60101		Spot	2	1	108
40055		Spot	2	1	109
41492		Spot	2	1	110
17360		Spot	2	1	111
24078		Spot	2	1	112
61990		Spot	2	1	113
39689		Spot	2	1	114
65247		Spot	2	1	115
34932		Spot	2	1	116
39889		Spot	2	1	117
53616		Spot	2	1	118
33545		Spot	2	1	119
11427		Spot	2	1	120
3607		Spot	2	1	121
28180		Spot	2	1	122
15497		Spot	2	1	123
52023		Spot	2	1	124
57537		Spot	2	1	125
16363		Spot	2	1	126
41649		Spot	2	1	127
71691		Spot	2	1	128
53371		Spot	2	1	129
55839		Spot	2	1	130
12689		Spot	2	1	131
47531		Spot	2	1	132
13692		Spot	2	1	133
46409		Spot	2	1	134
21008		Spot	2	1	135
24694		Spot	2	1	136
125225		Spot	2	1	137
32086		Spot	2	1	138
57216		Spot	2	1	139
30032		Spot	2	1	140
22927		Spot	2	1	141
21134		Spot	2	1	142
7198		Spot	2	1	143
36746

## Sheet: Intensity Sum Ch=3
Intensity Sum Ch=3
Value	Unit	Category	Channel	Time	ID
12622		Spot	3	1	0
10664		Spot	3	1	1
22634		Spot	3	1	2
27712		Spot	3	1	3
11779		Spot	3	1	4
35698		Spot	3	1	5
22354		Spot	3	1	6
21553		Spot	3	1	7
26077		Spot	3	1	8
76455		Spot	3	1	9
10379		Spot	3	1	10
47020		Spot	3	1	11
14633		Spot	3	1	12
23685		Spot	3	1	13
21549		Spot	3	1	14
11770		Spot	3	1	15
22882		Spot	3	1	16
33192		Spot	3	1	17
31631		Spot	3	1	18
36197		Spot	3	1	19
17644		Spot	3	1	20
15199		Spot	3	1	21
9786		Spot	3	1	22
34123		Spot	3	1	23
13478		Spot	3	1	24
27042		Spot	3	1	25
19687		Spot	3	1	26
10402		Spot	3	1	27
43671		Spot	3	1	28
45702		Spot	3	1	29
19828		Spot	3	1	30
6729		Spot	3	1	31
18803		Spot	3	1	32
5484		Spot	3	1	33
23865		Spot	3	1	34
27472		Spot	3	1	35
11196		Spot	3	1	36
21975		Spot	3	1	37
26235		Spot	3	1	38
15993		Spot	3	1	39
13388		Spot	3	1	40
7306		Spot	3	1	41
8004		Spot	3	1	42
14497		Spot	3	1	43
27002		Spot	3	1	44
13723		Spot	3	1	45
7810		Spot	3	1	46
13286		Spot	3	1	47
11707		Spot	3	1	48
5317		Spot	3	1	49
42755		Spot	3	1	50
17505		Spot	3	1	51
40055		Spot	3	1	52
29788		Spot	3	1	53
23297		Spot	3	1	54
24394		Spot	3	1	55
26240		Spot	3	1	56
25829		Spot	3	1	57
25784		Spot	3	1	58
41743		Spot	3	1	59
16580		Spot	3	1	60
23068		Spot	3	1	61
34330		Spot	3	1	62
24023		Spot	3	1	63
58803		Spot	3	1	64
61107		Spot	3	1	65
65200		Spot	3	1	66
26970		Spot	3	1	67
12171		Spot	3	1	68
17920		Spot	3	1	69
12343		Spot	3	1	70
9657		Spot	3	1	71
4787		Spot	3	1	72
32870		Spot	3	1	73
29896		Spot	3	1	74
43203		Spot	3	1	75
14447		Spot	3	1	76
50250		Spot	3	1	77
14129		Spot	3	1	78
12261		Spot	3	1	79
52942		Spot	3	1	80
23639		Spot	3	1	81
10568		Spot	3	1	82
7031		Spot	3	1	83
27519		Spot	3	1	84
44027		Spot	3	1	85
28674		Spot	3	1	86
22121		Spot	3	1	87
35532		Spot	3	1	88
50848		Spot	3	1	89
75089		Spot	3	1	90
9586		Spot	3	1	91
23868		Spot	3	1	92
18425		Spot	3	1	93
15001		Spot	3	1	94
52490		Spot	3	1	95
60160		Spot	3	1	96
36983		Spot	3	1	97
30129		Spot	3	1	98
29875		Spot	3	1	99
28984		Spot	3	1	100
21053		Spot	3	1	101
35952		Spot	3	1	102
19721		Spot	3	1	103
45344		Spot	3	1	104
36163		Spot	3	1	105
56282		Spot	3	1	106
32779		Spot	3	1	107
35759		Spot	3	1	108
27611		Spot	3	1	109
72744		Spot	3	1	110
9615		Spot	3	1	111
12753		Spot	3	1	112
37167		Spot	3	1	113
12161		Spot	3	1	114
57135		Spot	3	1	115
44792		Spot	3	1	116
20386		Spot	3	1	117
38936		Spot	3	1	118
15234		Spot	3	1	119
5718		Spot	3	1	120
4825		Spot	3	1	121
22863		Spot	3	1	122
7726		Spot	3	1	123
35993		Spot	3	1	124
46342		Spot	3	1	125
10805		Spot	3	1	126
25316		Spot	3	1	127
99306		Spot	3	1	128
17355		Spot	3	1	129
37203		Spot	3	1	130
21222		Spot	3	1	131
32669		Spot	3	1	132
9966		Spot	3	1	133
22303		Spot	3	1	134
18813		Spot	3	1	135
12960		Spot	3	1	136
117055		Spot	3	1	137
27042		Spot	3	1	138
24206		Spot	3	1	139
12832		Spot	3	1	140
14461		Spot	3	1	141
24560		Spot	3	1	142
5289		Spot	3	1	143
27015
