# Supplementary material for: Nontypeable Haemophilus influenzae Induces Sustained Lung Oxidative Stress and Protease Expression
Source: PLoS One. 2015 Mar 20;10(3):e0120371. doi: 10.1371/journal.pone.0120371 (PMC4368769; doi:10.1371/journal.pone.0120371)
Supplement: S1 Dataset — The images are the raw picutres taken from the confocal microscope. They can be opened with NIKON software using the attached link: http://www.nikoninstruments.com/Products/Software/NIS-Elements-Advanced-Research/NIS-Elements-Viewer. (ZIP) [file pone.0120371.s001.zip › AM/1 hour unifect/1.xls]

## Sheet: Overall
Overall
Variable	Value	Unit	ID
Total Number of Spots	69

## Sheet: Intensity Sum Ch=1
Intensity Sum Ch=1
Value	Unit	Category	Channel	Time	ID
971270		Spot	1	1	0
1643550		Spot	1	1	1
645245		Spot	1	1	2
1592810		Spot	1	1	3
536526		Spot	1	1	4
1137520		Spot	1	1	5
602674		Spot	1	1	6
668822		Spot	1	1	7
727066		Spot	1	1	8
825197		Spot	1	1	9
548177		Spot	1	1	10
1053060		Spot	1	1	11
756024		Spot	1	1	12
657263		Spot	1	1	13
618892		Spot	1	1	14
619465		Spot	1	1	15
442773		Spot	1	1	16
1171960		Spot	1	1	17
778569		Spot	1	1	18
664990		Spot	1	1	19
663565		Spot	1	1	20
699236		Spot	1	1	21
1128570		Spot	1	1	22
819122		Spot	1	1	23
1012210		Spot	1	1	24
432022		Spot	1	1	25
623096		Spot	1	1	26
622591		Spot	1	1	27
987137		Spot	1	1	28
1156690		Spot	1	1	29
514168		Spot	1	1	30
834053		Spot	1	1	31
625976		Spot	1	1	32
736719		Spot	1	1	33
1316910		Spot	1	1	34
687188		Spot	1	1	35
703596		Spot	1	1	36
795565		Spot	1	1	37
1010010		Spot	1	1	38
677299		Spot	1	1	39
1085350		Spot	1	1	40
372215		Spot	1	1	41
965109		Spot	1	1	42
610241		Spot	1	1	43
752767		Spot	1	1	44
675903		Spot	1	1	45
883500		Spot	1	1	46
2130920		Spot	1	1	47
617359		Spot	1	1	48
609767		Spot	1	1	49
560542		Spot	1	1	50
736561		Spot	1	1	51
796418		Spot	1	1	52
492744		Spot	1	1	53
457781		Spot	1	1	54
593285		Spot	1	1	55
608533		Spot	1	1	56
824909		Spot	1	1	57
437029		Spot	1	1	58
825645		Spot	1	1	59
536684		Spot	1	1	60
627795		Spot	1	1	61
1009820		Spot	1	1	62
453344		Spot	1	1	63
1102010		Spot	1	1	64
1024900		Spot	1	1	65
331462		Spot	1	1	66
423673		Spot	1	1	67
217347		Spot	1	1	68

## Sheet: Intensity Sum Ch=2
Intensity Sum Ch=2
Value	Unit	Category	Channel	Time	ID
640640	131663
187697	156858											640640	156858
184886	124380	Spot	2	1	1							187697	137731
177748	79974	Spot	2	1	47							184886	135310
176559	102658											177748	131663
164875	67521	Spot	2	1	29							176559	124380
147689	135310											164875	105086
129445	70063											147689	104633
118093	91687											129445	102658
102697	53968	Spot	2	1	3							118093	91687
99290	75300											102697	89573
98892	81117											99290	88002
97107	86392											98892	86392
94236	74164											97107	82451
91846	44473											94236	81724
91061	68904											91846	81117
90955	81724											91061	79974
89626	73149											90955	77211
88825	105086											89626	77160
84618	71502											88825	75895
84384	89573											84618	75300
82759	27171											84384	74490
79512	58079	Spot	2	1	22							82759	74164
78861	82451											79512	73976
78441	34515											78861	73223
78120	52538											78441	73149
77718	32294											78120	71502
77532	41490											77718	71071
76882	64996	Spot	2	1	64							77532	70063
76715	104633											76882	68904
76310	27108											76715	67837
76273	67591											76310	67591
75357	57922											76273	67521
74838	65399											75357	65399
71879	137731											74838	64996
71743	50037	Spot	2	1	46							71879	64624
71175	74490	Spot	2	1	38							71743	62194
71075	55746	Spot	2	1	34							71175	60459
70917	41641											71075	59499
68902	77160											70917	59121
67880	37734											68902	58079
66529	59499											67880	57922
65552	47964											66529	57775
64708	34192	Spot	2	1	44							65552	57133
64041	48237											64708	56720
62487	26353											64041	56169
62188	37416											62487	55746
58781	38301											62188	55679
58686	67837											58781	54844
57264	62194											58686	54279
57134	26521											57264	54176
56029	22294	Spot	2	1	15							57134	53968
54896	56720											56029	52538
54184	73223	Spot	2	1	28							54896	52456
54015	36693											54184	50226
53667	34114											54015	50037
53584	73976											53667	48548
53463	88002											53584	48237
52894	30216	Spot	2	1	40							53463	48083
52588	57775											52894	47964
51873	54279											52588	47706
51211	26630											51873	47552
50428	30121	Spot	2	1	8							51211	45853
50375	25445											50428	45296
50327	16931	Spot	2	1	26							50375	44473
50325	32401	Spot	2	1	59							50327	44099
49891	64624											50325	43991
49453	31634	Spot	2	1	17							49891	43056
48502	37747	Spot	2	1	42							49453	42660
48468	45296											48502	41641
47849	29419	Spot	2	1	5							48468	41618
47035	22803											47849	41490
46822	55679											47035	40923
46608	36827											46822	40705
45179	32038											46608	38301
45164	54844											45179	38271
44836	56169											45164	37747
44798	26695											44836	37734
44679	23567											44798	37706
43595	52456											44679	37487
43216	57133											43595	37416
42616	25345	Spot	2	1	39							43216	37346
42221	42660											42616	36827
41793	35274	Spot	2	1	37							42221	36693
40364	18973	Spot	2	1	51							41793	36473
40283	16832											40364	35769
40057	43056	Spot	2	1	31							40283	35661
39370	77211											40057	35659
39333	35661											39370	35274
39139	47552											39333	35160
39062	17069											39139	34881
38421	21618	Spot	2	1	13							39062	34657
38395	38271											38421	34515
38393	28226											38395	34240
38177	41618											38393	34192
38102	37706	Spot	2	1	27							38177	34114
37937	15267											38102	33153
37927	30566	Spot	2	1	43							37937	32401
36964	71071											37927	32294
36778	18223											36964	32038
36740	45853											36778	31634
36334	17359	Spot	2	1	10							36740	31247
36274	40923											36334	31176
35549	25631	Spot	2	1	19							73194	58591.1
35487	37487
35101	31176
35042	19028
34922	21051
34739	34881
34172	48083
34158	75895
34048	22709	Spot	2	1	56
33973	34240
33831	14769	Spot	2	1	12
33791	50226
33757	44099	Spot	2	1	65
33100	34657
32899	14058
32732	27854
32291	29403
32079	31247
32033	24235	Spot	2	1	18
31905	28617
31737	22009
31498	14826
31444	17771
31315	48548
30948	29408	Spot	2	1	36
30600	37346	Spot	2	1	49
30259	14962
29889	43991
29786	40705	Spot	2	1	48
29420	14837	Spot	2	1	35
29095	47706
29027	36473
28798	16226
28177	35160
28017	24481	Spot	2	1	11
27416	59121
26734	17469	Spot	2	1	21
26296	23253
26187	13360	Spot	2	1	0
25871	35659
25746	8591
25672	14626
25152	30300
25059	16019
25044	60459
24943	18879	Spot	2	1	9
24776	27988
24597	23305	Spot	2	1	62
23945	24127
23859	11382
23426	12996	Spot	2	1	52
23268	11822	Spot	2	1	45
23080	18200	Spot	2	1	14
22755	12685
22610	25114
22447	35769
22354	29383	Spot	2	1	24
21655	15379	Spot	2	1	20
21206	5790	Spot	2	1	4
21185	14047
21136	10283	Spot	2	1	57
20868	17712
20337	24598
20292	22830	Spot	2	1	33
20018	10769
19506	21879
18643	9179
18268	27077
17178	10428
16950	19301
16790	10164	Spot	2	1	30
16748	17308
16389	11640
16363	19201	Spot	2	1	53
16092	33153
15981	15795
15930	21391	Spot	2	1	50
15906	26386
15885	9482	Spot	2	1	2
15684	15920
15568	30412
15507	19460	Spot	2	1	55
14914	17927
14884	54176
14734	12597
14391	16028
14334	20688
14140	13896
13793	10208
13676	10805
13252	25322
13015	29314	Spot	2	1	61
12983	5907	Spot	2	1	25
12892	30416
12791	21794
12505	16767
12290	17194
12119	17015
12037	11760
12004	11227	Spot	2	1	67
11859	15018	Spot	2	1	63
11140	16111
10836	10688
9968	4239	Spot	2	1	7
9831	5432
9739	2000	Spot	2	1	23
9333	6308
9077	13699
8540	1427
8457	6749
8346	1686	Spot	2	1	6
8337	10876
8315	3655
7950	11123	Spot	2	1	16
7262	1655	Spot	2	1	58
6347	1321	Spot	2	1	32
5941	11743
5652	5623
5647	1668	Spot	2	1	60
5355	5497
5154	1350	Spot	2	1	54
5100	7396
4333	5614
4242	10083	Spot	2	1	66
3601	2351
3006	1319	Spot	2	1	41
2172	808	Spot	2	1	68

## Sheet: Intensity Sum Ch=3
Intensity Sum Ch=3
Value	Unit	Category	Channel	Time	ID
13360		Spot	3	1	0
124380		Spot	3	1	1
9482		Spot	3	1	2
53968		Spot	3	1	3
5790		Spot	3	1	4
29419		Spot	3	1	5
1686		Spot	3	1	6
4239		Spot	3	1	7
30121		Spot	3	1	8
18879		Spot	3	1	9
17359		Spot	3	1	10
24481		Spot	3	1	11
14769		Spot	3	1	12
21618		Spot	3	1	13
18200		Spot	3	1	14
22294		Spot	3	1	15
11123		Spot	3	1	16
31634		Spot	3	1	17
24235		Spot	3	1	18
25631		Spot	3	1	19
15379		Spot	3	1	20
17469		Spot	3	1	21
58079		Spot	3	1	22
2000		Spot	3	1	23
29383		Spot	3	1	24
5907		Spot	3	1	25
16931		Spot	3	1	26
37706		Spot	3	1	27
73223		Spot	3	1	28
67521		Spot	3	1	29
10164		Spot	3	1	30
43056		Spot	3	1	31
1321		Spot	3	1	32
22830		Spot	3	1	33
55746		Spot	3	1	34
14837		Spot	3	1	35
29408		Spot	3	1	36
35274		Spot	3	1	37
74490		Spot	3	1	38
25345		Spot	3	1	39
30216		Spot	3	1	40
1319		Spot	3	1	41
37747		Spot	3	1	42
30566		Spot	3	1	43
34192		Spot	3	1	44
11822		Spot	3	1	45
50037		Spot	3	1	46
79974		Spot	3	1	47
40705		Spot	3	1	48
37346		Spot	3	1	49
21391		Spot	3	1	50
18973		Spot	3	1	51
12996		Spot	3	1	52
19201		Spot	3	1	53
1350		Spot	3	1	54
19460		Spot	3	1	55
22709		Spot	3	1	56
10283		Spot	3	1	57
1655		Spot	3	1	58
32401		Spot	3	1	59
1668		Spot	3	1	60
29314		Spot	3	1	61
23305		Spot	3	1	62
15018		Spot	3	1	63
64996		Spot	3	1	64
44099		Spot	3	1	65
10083		Spot	3	1	66
11227		Spot	3	1	67
808		Spot	3	1	68
26863.7
