# Supplementary material for: Nontypeable Haemophilus influenzae Induces Sustained Lung Oxidative Stress and Protease Expression
Source: PLoS One. 2015 Mar 20;10(3):e0120371. doi: 10.1371/journal.pone.0120371 (PMC4368769; doi:10.1371/journal.pone.0120371)
Supplement: S1 Dataset — The images are the raw picutres taken from the confocal microscope. They can be opened with NIKON software using the attached link: http://www.nikoninstruments.com/Products/Software/NIS-Elements-Advanced-Research/NIS-Elements-Viewer. (ZIP) [file pone.0120371.s001.zip › AM/1 hour unifect/2.xls]

## Sheet: Overall
Overall
Variable	Value	Unit	ID
Total Number of Spots	78

## Sheet: Intensity Sum Ch=1
Intensity Sum Ch=1
Value	Unit	Category	Channel	Time	ID
792993		Spot	1	1	0
1021920		Spot	1	1	1
940400		Spot	1	1	2
2502180		Spot	1	1	3
738370		Spot	1	1	4
798820		Spot	1	1	5
1118470		Spot	1	1	6
815361		Spot	1	1	7
731294		Spot	1	1	8
822709		Spot	1	1	9
797724		Spot	1	1	10
651876		Spot	1	1	11
645618		Spot	1	1	12
647948		Spot	1	1	13
516210		Spot	1	1	14
847785		Spot	1	1	15
835747		Spot	1	1	16
1227630		Spot	1	1	17
821559		Spot	1	1	18
852169		Spot	1	1	19
1077830		Spot	1	1	20
437668		Spot	1	1	21
1920540		Spot	1	1	22
695872		Spot	1	1	23
967158		Spot	1	1	24
607846		Spot	1	1	25
1090380		Spot	1	1	26
522659		Spot	1	1	27
843856		Spot	1	1	28
588907		Spot	1	1	29
813623		Spot	1	1	30
979165		Spot	1	1	31
498883		Spot	1	1	32
970619		Spot	1	1	33
1019970		Spot	1	1	34
618098		Spot	1	1	35
1174690		Spot	1	1	36
843603		Spot	1	1	37
670542		Spot	1	1	38
1323590		Spot	1	1	39
930624		Spot	1	1	40
1361090		Spot	1	1	41
798741		Spot	1	1	42
582425		Spot	1	1	43
1161830		Spot	1	1	44
741549		Spot	1	1	45
762541		Spot	1	1	46
885544		Spot	1	1	47
1303250		Spot	1	1	48
1293910		Spot	1	1	49
948187		Spot	1	1	50
736168		Spot	1	1	51
670450		Spot	1	1	52
980708		Spot	1	1	53
1006830		Spot	1	1	54
860152		Spot	1	1	55
915417		Spot	1	1	56
794896		Spot	1	1	57
734233		Spot	1	1	58
3386000		Spot	1	1	59
714284		Spot	1	1	60
1523600		Spot	1	1	61
1141310		Spot	1	1	62
1035050		Spot	1	1	63
678052		Spot	1	1	64
792952		Spot	1	1	65
1130340		Spot	1	1	66
881907		Spot	1	1	67
1235880		Spot	1	1	68
823458		Spot	1	1	69
743738		Spot	1	1	70
713143		Spot	1	1	71
1549070		Spot	1	1	72
1225370		Spot	1	1	73
997898		Spot	1	1	74
772460		Spot	1	1	75
898534		Spot	1	1	76
761052		Spot	1	1	77

## Sheet: Intensity Sum Ch=2
Intensity Sum Ch=2
Value	Unit	Category	Channel	Time	ID
33973		Spot	2	1	0
67880		Spot	2	1	1
39333		Spot	2	1	2
147689		Spot	2	1	3
43595		Spot	2	1	4
51873		Spot	2	1	5
36274		Spot	2	1	6
53584		Spot	2	1	7
28798		Spot	2	1	8
46608		Spot	2	1	9
31905		Spot	2	1	10
34922		Spot	2	1	11
22447		Spot	2	1	12
14734		Spot	2	1	13
39062		Spot	2	1	14
44679		Spot	2	1	15
118093		Spot	2	1	16
74838		Spot	2	1	17
25746		Spot	2	1	18
38393		Spot	2	1	19
68902		Spot	2	1	20
16389		Spot	2	1	21
66529		Spot	2	1	22
39139		Spot	2	1	23
51211		Spot	2	1	24
22610		Spot	2	1	25
77718		Spot	2	1	26
14884		Spot	2	1	27
49891		Spot	2	1	28
47035		Spot	2	1	29
62487		Spot	2	1	30
84618		Spot	2	1	31
35487		Spot	2	1	32
77532		Spot	2	1	33
62188		Spot	2	1	34
8540		Spot	2	1	35
91061		Spot	2	1	36
44836		Spot	2	1	37
40283		Spot	2	1	38
76273		Spot	2	1	39
52588		Spot	2	1	40
98892		Spot	2	1	41
37937		Spot	2	1	42
19506		Spot	2	1	43
90955		Spot	2	1	44
57264		Spot	2	1	45
31737		Spot	2	1	46
89626		Spot	2	1	47
27416		Spot	2	1	48
76310		Spot	2	1	49
54015		Spot	2	1	50
36740		Spot	2	1	51
25044		Spot	2	1	52
76715		Spot	2	1	53
75357		Spot	2	1	54
64041		Spot	2	1	55
54896		Spot	2	1	56
53463		Spot	2	1	57
29889		Spot	2	1	58
640640		Spot	2	1	59
31498		Spot	2	1	60
187697		Spot	2	1	61
78120		Spot	2	1	62
99290		Spot	2	1	63
36778		Spot	2	1	64
12290		Spot	2	1	65
45179		Spot	2	1	66
34158		Spot	2	1	67
97107		Spot	2	1	68
46822		Spot	2	1	69
31444		Spot	2	1	70
33791		Spot	2	1	71
129445		Spot	2	1	72
82759		Spot	2	1	73
48468		Spot	2	1	74
38177		Spot	2	1	75
28177		Spot	2	1	76
34172		Spot	2	1	77
61800.5

## Sheet: Intensity Sum Ch=3
Intensity Sum Ch=3
Value	Unit	Category	Channel	Time	ID
34240		Spot	3	1	0
37734		Spot	3	1	1
35661		Spot	3	1	2
135310		Spot	3	1	3
52456		Spot	3	1	4
54279		Spot	3	1	5
40923		Spot	3	1	6
73976		Spot	3	1	7
16226		Spot	3	1	8
36827		Spot	3	1	9
28617		Spot	3	1	10
21051		Spot	3	1	11
35769		Spot	3	1	12
12597		Spot	3	1	13
17069		Spot	3	1	14
23567		Spot	3	1	15
91687		Spot	3	1	16
65399		Spot	3	1	17
8591		Spot	3	1	18
28226		Spot	3	1	19
77160		Spot	3	1	20
11640		Spot	3	1	21
59499		Spot	3	1	22
47552		Spot	3	1	23
26630		Spot	3	1	24
25114		Spot	3	1	25
32294		Spot	3	1	26
54176		Spot	3	1	27
64624		Spot	3	1	28
22803		Spot	3	1	29
26353		Spot	3	1	30
71502		Spot	3	1	31
37487		Spot	3	1	32
41490		Spot	3	1	33
37416		Spot	3	1	34
1427		Spot	3	1	35
68904		Spot	3	1	36
56169		Spot	3	1	37
16832		Spot	3	1	38
67591		Spot	3	1	39
57775		Spot	3	1	40
81117		Spot	3	1	41
15267		Spot	3	1	42
21879		Spot	3	1	43
81724		Spot	3	1	44
62194		Spot	3	1	45
22009		Spot	3	1	46
73149		Spot	3	1	47
59121		Spot	3	1	48
27108		Spot	3	1	49
36693		Spot	3	1	50
45853		Spot	3	1	51
60459		Spot	3	1	52
104633		Spot	3	1	53
57922		Spot	3	1	54
48237		Spot	3	1	55
56720		Spot	3	1	56
88002		Spot	3	1	57
43991		Spot	3	1	58
131663		Spot	3	1	59
14826		Spot	3	1	60
156858		Spot	3	1	61
52538		Spot	3	1	62
75300		Spot	3	1	63
18223		Spot	3	1	64
17194		Spot	3	1	65
32038		Spot	3	1	66
75895		Spot	3	1	67
86392		Spot	3	1	68
55679		Spot	3	1	69
17771		Spot	3	1	70
50226		Spot	3	1	71
70063		Spot	3	1	72
27171		Spot	3	1	73
45296		Spot	3	1	74
41618		Spot	3	1	75
35160		Spot	3	1	76
48083		Spot	3	1	77
48624.6
