# Supplementary material for: Nontypeable Haemophilus influenzae Induces Sustained Lung Oxidative Stress and Protease Expression
Source: PLoS One. 2015 Mar 20;10(3):e0120371. doi: 10.1371/journal.pone.0120371 (PMC4368769; doi:10.1371/journal.pone.0120371)
Supplement: S1 Dataset — The images are the raw picutres taken from the confocal microscope. They can be opened with NIKON software using the attached link: http://www.nikoninstruments.com/Products/Software/NIS-Elements-Advanced-Research/NIS-Elements-Viewer. (ZIP) [file pone.0120371.s001.zip › AM/1 hour unifect/3.xls]

## Sheet: Overall
Overall
Variable	Value	Unit	ID
Total Number of Spots	83

## Sheet: Intensity Sum Ch=1
Intensity Sum Ch=1
Value	Unit	Category	Channel	Time	ID
168747		Spot	1	1	0
543170		Spot	1	1	1
960103		Spot	1	1	2
624906		Spot	1	1	3
674963		Spot	1	1	4
727409		Spot	1	1	5
583929		Spot	1	1	6
580964		Spot	1	1	7
640127		Spot	1	1	8
654930		Spot	1	1	9
692608		Spot	1	1	10
719304		Spot	1	1	11
645709		Spot	1	1	12
576694		Spot	1	1	13
542378		Spot	1	1	14
1292190		Spot	1	1	15
718352		Spot	1	1	16
994352		Spot	1	1	17
590469		Spot	1	1	18
1761610		Spot	1	1	19
770504		Spot	1	1	20
657452		Spot	1	1	21
595119		Spot	1	1	22
579829		Spot	1	1	23
580556		Spot	1	1	24
1515350		Spot	1	1	25
612448		Spot	1	1	26
669784		Spot	1	1	27
1148930		Spot	1	1	28
628535		Spot	1	1	29
799520		Spot	1	1	30
651435		Spot	1	1	31
787062		Spot	1	1	32
865623		Spot	1	1	33
1112480		Spot	1	1	34
657809		Spot	1	1	35
479616		Spot	1	1	36
226881		Spot	1	1	37
584649		Spot	1	1	38
718021		Spot	1	1	39
693136		Spot	1	1	40
593318		Spot	1	1	41
865028		Spot	1	1	42
1306960		Spot	1	1	43
931888		Spot	1	1	44
637305		Spot	1	1	45
583387		Spot	1	1	46
731228		Spot	1	1	47
798795		Spot	1	1	48
835437		Spot	1	1	49
855089		Spot	1	1	50
715635		Spot	1	1	51
754749		Spot	1	1	52
600198		Spot	1	1	53
1359970		Spot	1	1	54
1190010		Spot	1	1	55
770338		Spot	1	1	56
558213		Spot	1	1	57
645650		Spot	1	1	58
840448		Spot	1	1	59
639555		Spot	1	1	60
804338		Spot	1	1	61
879917		Spot	1	1	62
669069		Spot	1	1	63
798138		Spot	1	1	64
848563		Spot	1	1	65
1729140		Spot	1	1	66
1051150		Spot	1	1	67
765744		Spot	1	1	68
612284		Spot	1	1	69
731671		Spot	1	1	70
479779		Spot	1	1	71
706008		Spot	1	1	72
716259		Spot	1	1	73
656558		Spot	1	1	74
600432		Spot	1	1	75
483526		Spot	1	1	76
576023		Spot	1	1	77
631597		Spot	1	1	78
886902		Spot	1	1	79
941215		Spot	1	1	80
542639		Spot	1	1	81
851993		Spot	1	1	82

## Sheet: Intensity Sum Ch=2
Intensity Sum Ch=2
Value	Unit	Category	Channel	Time	ID
3601		Spot	2	1	0
14914		Spot	2	1	1
12037		Spot	2	1	2
25672		Spot	2	1	3
8457		Spot	2	1	4
14334		Spot	2	1	5
15906		Spot	2	1	6
13793		Spot	2	1	7
29095		Spot	2	1	8
21185		Spot	2	1	9
8337		Spot	2	1	10
36964		Spot	2	1	11
32291		Spot	2	1	12
16748		Spot	2	1	13
5355		Spot	2	1	14
78861		Spot	2	1	15
32899		Spot	2	1	16
53667		Spot	2	1	17
26296		Spot	2	1	18
84384		Spot	2	1	19
43216		Spot	2	1	20
18643		Spot	2	1	21
15981		Spot	2	1	22
35042		Spot	2	1	23
8315		Spot	2	1	24
33100		Spot	2	1	25
20337		Spot	2	1	26
18268		Spot	2	1	27
78441		Spot	2	1	28
16950		Spot	2	1	29
65552		Spot	2	1	30
34739		Spot	2	1	31
16092		Spot	2	1	32
57134		Spot	2	1	33
88825		Spot	2	1	34
12791		Spot	2	1	35
9077		Spot	2	1	36
4333		Spot	2	1	37
22755		Spot	2	1	38
15568		Spot	2	1	39
44798		Spot	2	1	40
13252		Spot	2	1	41
42221		Spot	2	1	42
70917		Spot	2	1	43
32732		Spot	2	1	44
25871		Spot	2	1	45
15684		Spot	2	1	46
91846		Spot	2	1	47
58686		Spot	2	1	48
71879		Spot	2	1	49
45164		Spot	2	1	50
29027		Spot	2	1	51
13676		Spot	2	1	52
20868		Spot	2	1	53
176559		Spot	2	1	54
58781		Spot	2	1	55
31315		Spot	2	1	56
5941		Spot	2	1	57
30259		Spot	2	1	58
11140		Spot	2	1	59
14391		Spot	2	1	60
24776		Spot	2	1	61
25059		Spot	2	1	62
14140		Spot	2	1	63
12119		Spot	2	1	64
38395		Spot	2	1	65
94236		Spot	2	1	66
50375		Spot	2	1	67
23859		Spot	2	1	68
12892		Spot	2	1	69
39370		Spot	2	1	70
10836		Spot	2	1	71
32079		Spot	2	1	72
35101		Spot	2	1	73
12505		Spot	2	1	74
25152		Spot	2	1	75
9831		Spot	2	1	76
9333		Spot	2	1	77
20018		Spot	2	1	78
23945		Spot	2	1	79
5100		Spot	2	1	80
5652		Spot	2	1	81
17178		Spot	2	1	82

## Sheet: Intensity Sum Ch=3
Intensity Sum Ch=3
Value	Unit	Category	Channel	Time	ID
2351		Spot	3	1	0
17927		Spot	3	1	1
11760		Spot	3	1	2
14626		Spot	3	1	3
6749		Spot	3	1	4
20688		Spot	3	1	5
26386		Spot	3	1	6
10208		Spot	3	1	7
47706		Spot	3	1	8
14047		Spot	3	1	9
10876		Spot	3	1	10
71071		Spot	3	1	11
29403		Spot	3	1	12
17308		Spot	3	1	13
5497		Spot	3	1	14
82451		Spot	3	1	15
14058		Spot	3	1	16
34114		Spot	3	1	17
23253		Spot	3	1	18
89573		Spot	3	1	19
57133		Spot	3	1	20
9179		Spot	3	1	21
15795		Spot	3	1	22
19028		Spot	3	1	23
3655		Spot	3	1	24
34657		Spot	3	1	25
24598		Spot	3	1	26
27077		Spot	3	1	27
34515		Spot	3	1	28
19301		Spot	3	1	29
47964		Spot	3	1	30
34881		Spot	3	1	31
33153		Spot	3	1	32
26521		Spot	3	1	33
105086		Spot	3	1	34
21794		Spot	3	1	35
13699		Spot	3	1	36
5614		Spot	3	1	37
12685		Spot	3	1	38
30412		Spot	3	1	39
26695		Spot	3	1	40
25322		Spot	3	1	41
42660		Spot	3	1	42
41641		Spot	3	1	43
27854		Spot	3	1	44
35659		Spot	3	1	45
15920		Spot	3	1	46
44473		Spot	3	1	47
67837		Spot	3	1	48
137731		Spot	3	1	49
54844		Spot	3	1	50
36473		Spot	3	1	51
10805		Spot	3	1	52
17712		Spot	3	1	53
102658		Spot	3	1	54
38301		Spot	3	1	55
48548		Spot	3	1	56
11743		Spot	3	1	57
14962		Spot	3	1	58
16111		Spot	3	1	59
16028		Spot	3	1	60
27988		Spot	3	1	61
16019		Spot	3	1	62
13896		Spot	3	1	63
17015		Spot	3	1	64
38271		Spot	3	1	65
74164		Spot	3	1	66
25445		Spot	3	1	67
11382		Spot	3	1	68
30416		Spot	3	1	69
77211		Spot	3	1	70
10688		Spot	3	1	71
31247		Spot	3	1	72
31176		Spot	3	1	73
16767		Spot	3	1	74
30300		Spot	3	1	75
5432		Spot	3	1	76
6308		Spot	3	1	77
10769		Spot	3	1	78
24127		Spot	3	1	79
7396		Spot	3	1	80
5623		Spot	3	1	81
10428		Spot	3	1	82
