# Supplementary material for: Nontypeable Haemophilus influenzae Induces Sustained Lung Oxidative Stress and Protease Expression
Source: PLoS One. 2015 Mar 20;10(3):e0120371. doi: 10.1371/journal.pone.0120371 (PMC4368769; doi:10.1371/journal.pone.0120371)
Supplement: S1 Dataset — The images are the raw picutres taken from the confocal microscope. They can be opened with NIKON software using the attached link: http://www.nikoninstruments.com/Products/Software/NIS-Elements-Advanced-Research/NIS-Elements-Viewer. (ZIP) [file pone.0120371.s001.zip › AM/20 minute dnase/1.xls]

## Sheet: Overall
Overall
Variable	Value	Unit	ID
Total Number of Spots	34

## Sheet: Intensity Sum Ch=1
Intensity Sum Ch=1
Value	Unit	Category	Channel	Time	ID
748637		Spot	1	1	0
1314940		Spot	1	1	1
795605		Spot	1	1	2
383314		Spot	1	1	3
761063		Spot	1	1	4
508432		Spot	1	1	5
610964		Spot	1	1	6
1068050		Spot	1	1	7
950198		Spot	1	1	8
1082130		Spot	1	1	9
912096		Spot	1	1	10
938836		Spot	1	1	11
563293		Spot	1	1	12
494668		Spot	1	1	13
559999		Spot	1	1	14
745422		Spot	1	1	15
808234		Spot	1	1	16
405066		Spot	1	1	17
873142		Spot	1	1	18
527819		Spot	1	1	19
681930		Spot	1	1	20
539101		Spot	1	1	21
573053		Spot	1	1	22
1297010		Spot	1	1	23
978195		Spot	1	1	24
1240410		Spot	1	1	25
705572		Spot	1	1	26
1005680		Spot	1	1	27
823685		Spot	1	1	28
939488		Spot	1	1	29
963542		Spot	1	1	30
1362110		Spot	1	1	31
536086		Spot	1	1	32
814241		Spot	1	1	33

## Sheet: Intensity Sum Ch=2
Intensity Sum Ch=2
Value	Unit	Category	Channel	Time	ID
139106	13648	Spot	2	1	0
132058	176309	Spot	2	1	1						139106	176309
127644	89596	Spot	2	1	2						132058	89596
98552	80331	Spot	2	1	3						127644	80331
94782	63173	Spot	2	1	4						98552	63173
74896	59313	Spot	2	1	5						94782	59313
73758	52012	Spot	2	1	6						74896	52012
69066	51890	Spot	2	1	7						73758	51890
62360	51359	Spot	2	1	8						69066	51359
59909	48954	Spot	2	1	9						62360	48954
58463	46800	Spot	2	1	10						59909	46800
54738	46771	Spot	2	1	11						58463	46771
51446	39581	Spot	2	1	12						54738	39581
48872	38931	Spot	2	1	13						51446	38931
44602	38045	Spot	2	1	14						48872	38045
44531	37196	Spot	2	1	15						44602	37196
42131	36326	Spot	2	1	16						44531	36326
41508	35610	Spot	2	1	17						42131	35610
40628	32831	Spot	2	1	18						41508	32831
39897	31958	Spot	2	1	19						40628	31958
39395	29723	Spot	2	1	20						71528.9	55630.8
37143	28424	Spot	2	1	21
34910	27593	Spot	2	1	22
34351	26381	Spot	2	1	23
33742	26156	Spot	2	1	24
32429	25589	Spot	2	1	25
30457	24178	Spot	2	1	26
29875	24033	Spot	2	1	27
28589	23657	Spot	2	1	28
26945	23518	Spot	2	1	29
26933	23274	Spot	2	1	30
25116	23220	Spot	2	1	31
24521	22395	Spot	2	1	32
24345	22383	Spot	2	1	33
24103	21771
23872	20857
23389	20757
23059	20628
22786	20391
22748	19514
19984	19306
19868	18903
19284	18830
18926	17439
18595	17409
18509	17232
18357	17000
18099	16843
18002	16814
17931	16298
17852	16075
17393	15861
16291	15835
15442	15200
15097	15056
14559	14772
13920	14682
13572	14616
13498	14395
12957	14147
12279	13953
12276	13877
12109	13231
12095	13180
11779	12641
11762	12490
11611	12251
11357	11774
11040	11728
11022	10724
10786	10694
10740	10584
10724	10469
10624	9714
10624	9585
10200	9464
10004	9436
9813	9396
9795	8886
9545	8870
9352	8854
9261	8824
9033	8814
8864	8469
8834	8417
8516	8408
7849	8256
7661	7965
7654	7390
7591	7294
7366	6898
7358	6829
7198	6756
6977	6455
6957	6436
6741	6170
6700	5916
6192	5605
5934	5323
5777	5211
5611	5007
5504	4947
5497	4853
5240	4810
5021	3657
4892	2899
4751	2513
4687	2341
3100	2336
2973	2211
2759	2035
2711	1126

## Sheet: Intensity Sum Ch=3
Intensity Sum Ch=3
Value	Unit	Category	Channel	Time	ID
13648		Spot	3	1	0
39581		Spot	3	1	1
20628		Spot	3	1	2
8814		Spot	3	1	3
17409		Spot	3	1	4
2336		Spot	3	1	5
26156		Spot	3	1	6
63173		Spot	3	1	7
46771		Spot	3	1	8
48954		Spot	3	1	9
12490		Spot	3	1	10
24178		Spot	3	1	11
12251		Spot	3	1	12
13953		Spot	3	1	13
2211		Spot	3	1	14
28424		Spot	3	1	15
22395		Spot	3	1	16
7390		Spot	3	1	17
46800		Spot	3	1	18
16298		Spot	3	1	19
22383		Spot	3	1	20
24033		Spot	3	1	21
27593		Spot	3	1	22
89596		Spot	3	1	23
37196		Spot	3	1	24
19306		Spot	3	1	25
18830		Spot	3	1	26
59313		Spot	3	1	27
20857		Spot	3	1	28
52012		Spot	3	1	29
26381		Spot	3	1	30
51890		Spot	3	1	31
17439		Spot	3	1	32
38045		Spot	3	1	33
