# Supplementary material for: Nontypeable Haemophilus influenzae Induces Sustained Lung Oxidative Stress and Protease Expression
Source: PLoS One. 2015 Mar 20;10(3):e0120371. doi: 10.1371/journal.pone.0120371 (PMC4368769; doi:10.1371/journal.pone.0120371)
Supplement: S1 Dataset — The images are the raw picutres taken from the confocal microscope. They can be opened with NIKON software using the attached link: http://www.nikoninstruments.com/Products/Software/NIS-Elements-Advanced-Research/NIS-Elements-Viewer. (ZIP) [file pone.0120371.s001.zip › AM/20 minute dnase/2.xls]

## Sheet: Overall
Overall
Variable	Value	Unit	ID
Total Number of Spots	32

## Sheet: Intensity Sum Ch=1
Intensity Sum Ch=1
Value	Unit	Category	Channel	Time	ID
256033		Spot	1	1	0
607280		Spot	1	1	1
389605		Spot	1	1	2
586592		Spot	1	1	3
518189		Spot	1	1	4
542845		Spot	1	1	5
652760		Spot	1	1	6
733570		Spot	1	1	7
644359		Spot	1	1	8
814702		Spot	1	1	9
490085		Spot	1	1	10
520731		Spot	1	1	11
541482		Spot	1	1	12
567451		Spot	1	1	13
583253		Spot	1	1	14
373764		Spot	1	1	15
1277360		Spot	1	1	16
593551		Spot	1	1	17
462279		Spot	1	1	18
571181		Spot	1	1	19
1677130		Spot	1	1	20
912534		Spot	1	1	21
788552		Spot	1	1	22
961104		Spot	1	1	23
808567		Spot	1	1	24
564291		Spot	1	1	25
1476650		Spot	1	1	26
584061		Spot	1	1	27
486668		Spot	1	1	28
560369		Spot	1	1	29
625771		Spot	1	1	30
808563		Spot	1	1	31

## Sheet: Intensity Sum Ch=2
Intensity Sum Ch=2
Value	Unit	Category	Channel	Time	ID
8834		Spot	2	1	0
12957		Spot	2	1	1
4751		Spot	2	1	2
12109		Spot	2	1	3
4687		Spot	2	1	4
14559		Spot	2	1	5
5240		Spot	2	1	6
9813		Spot	2	1	7
17852		Spot	2	1	8
13920		Spot	2	1	9
11022		Spot	2	1	10
10624		Spot	2	1	11
9261		Spot	2	1	12
6700		Spot	2	1	13
8516		Spot	2	1	14
7661		Spot	2	1	15
139106		Spot	2	1	16
26933		Spot	2	1	17
13572		Spot	2	1	18
7849		Spot	2	1	19
132058		Spot	2	1	20
44602		Spot	2	1	21
41508		Spot	2	1	22
34910		Spot	2	1	23
22748		Spot	2	1	24
11040		Spot	2	1	25
29875		Spot	2	1	26
24345		Spot	2	1	27
6741		Spot	2	1	28
9795		Spot	2	1	29
25116		Spot	2	1	30
28589		Spot	2	1	31

## Sheet: Intensity Sum Ch=3
Intensity Sum Ch=3
Value	Unit	Category	Channel	Time	ID
5605		Spot	3	1	0
10584		Spot	3	1	1
6756		Spot	3	1	2
16075		Spot	3	1	3
5007		Spot	3	1	4
8824		Spot	3	1	5
2899		Spot	3	1	6
4853		Spot	3	1	7
8886		Spot	3	1	8
13877		Spot	3	1	9
17000		Spot	3	1	10
12641		Spot	3	1	11
10469		Spot	3	1	12
8854		Spot	3	1	13
23220		Spot	3	1	14
14682		Spot	3	1	15
176309		Spot	3	1	16
35610		Spot	3	1	17
9396		Spot	3	1	18
4810		Spot	3	1	19
80331		Spot	3	1	20
38931		Spot	3	1	21
15861		Spot	3	1	22
51359		Spot	3	1	23
18903		Spot	3	1	24
6436		Spot	3	1	25
23518		Spot	3	1	26
20391		Spot	3	1	27
7294		Spot	3	1	28
8469		Spot	3	1	29
32831		Spot	3	1	30
31958		Spot	3	1	31
