# Supplementary material for: Nontypeable Haemophilus influenzae Induces Sustained Lung Oxidative Stress and Protease Expression
Source: PLoS One. 2015 Mar 20;10(3):e0120371. doi: 10.1371/journal.pone.0120371 (PMC4368769; doi:10.1371/journal.pone.0120371)
Supplement: S1 Dataset — The images are the raw picutres taken from the confocal microscope. They can be opened with NIKON software using the attached link: http://www.nikoninstruments.com/Products/Software/NIS-Elements-Advanced-Research/NIS-Elements-Viewer. (ZIP) [file pone.0120371.s001.zip › AM/20 minute dnase/3.xls]

## Sheet: Overall
Overall
Variable	Value	Unit	ID
Total Number of Spots	46

## Sheet: Intensity Sum Ch=1
Intensity Sum Ch=1
Value	Unit	Category	Channel	Time	ID
824407		Spot	1	1	0
216250		Spot	1	1	1
587909		Spot	1	1	2
702012		Spot	1	1	3
487503		Spot	1	1	4
1602720		Spot	1	1	5
839115		Spot	1	1	6
437654		Spot	1	1	7
644498		Spot	1	1	8
355837		Spot	1	1	9
565905		Spot	1	1	10
498103		Spot	1	1	11
406775		Spot	1	1	12
624161		Spot	1	1	13
580219		Spot	1	1	14
829214		Spot	1	1	15
407147		Spot	1	1	16
545384		Spot	1	1	17
416853		Spot	1	1	18
827221		Spot	1	1	19
648783		Spot	1	1	20
680968		Spot	1	1	21
814030		Spot	1	1	22
609381		Spot	1	1	23
399942		Spot	1	1	24
686272		Spot	1	1	25
691377		Spot	1	1	26
617146		Spot	1	1	27
710608		Spot	1	1	28
522983		Spot	1	1	29
434327		Spot	1	1	30
782468		Spot	1	1	31
297761		Spot	1	1	32
494697		Spot	1	1	33
530336		Spot	1	1	34
756099		Spot	1	1	35
1026840		Spot	1	1	36
452720		Spot	1	1	37
456749		Spot	1	1	38
670458		Spot	1	1	39
422812		Spot	1	1	40
466506		Spot	1	1	41
718388		Spot	1	1	42
528927		Spot	1	1	43
722179		Spot	1	1	44
211754		Spot	1	1	45

## Sheet: Intensity Sum Ch=2
Intensity Sum Ch=2
Value	Unit	Category	Channel	Time	ID
5934		Spot	2	1	0
3100		Spot	2	1	1
18099		Spot	2	1	2
5497		Spot	2	1	3
9352		Spot	2	1	4
44531		Spot	2	1	5
11357		Spot	2	1	6
7366		Spot	2	1	7
17393		Spot	2	1	8
2711		Spot	2	1	9
7198		Spot	2	1	10
11611		Spot	2	1	11
6977		Spot	2	1	12
10724		Spot	2	1	13
11762		Spot	2	1	14
6192		Spot	2	1	15
6957		Spot	2	1	16
16291		Spot	2	1	17
4892		Spot	2	1	18
23059		Spot	2	1	19
18357		Spot	2	1	20
2973		Spot	2	1	21
15442		Spot	2	1	22
12276		Spot	2	1	23
9033		Spot	2	1	24
18509		Spot	2	1	25
18595		Spot	2	1	26
7358		Spot	2	1	27
24521		Spot	2	1	28
8864		Spot	2	1	29
5777		Spot	2	1	30
24103		Spot	2	1	31
2759		Spot	2	1	32
17931		Spot	2	1	33
12279		Spot	2	1	34
34351		Spot	2	1	35
5021		Spot	2	1	36
12095		Spot	2	1	37
7654		Spot	2	1	38
10004		Spot	2	1	39
19284		Spot	2	1	40
13498		Spot	2	1	41
23389		Spot	2	1	42
11779		Spot	2	1	43
30457		Spot	2	1	44
5504		Spot	2	1	45

## Sheet: Intensity Sum Ch=3
Intensity Sum Ch=3
Value	Unit	Category	Channel	Time	ID
5211		Spot	3	1	0
3657		Spot	3	1	1
9436		Spot	3	1	2
2341		Spot	3	1	3
5323		Spot	3	1	4
20757		Spot	3	1	5
6829		Spot	3	1	6
8256		Spot	3	1	7
14147		Spot	3	1	8
2513		Spot	3	1	9
9714		Spot	3	1	10
6898		Spot	3	1	11
10694		Spot	3	1	12
13231		Spot	3	1	13
5916		Spot	3	1	14
15056		Spot	3	1	15
6170		Spot	3	1	16
15200		Spot	3	1	17
6455		Spot	3	1	18
9585		Spot	3	1	19
7965		Spot	3	1	20
1126		Spot	3	1	21
11728		Spot	3	1	22
8408		Spot	3	1	23
8417		Spot	3	1	24
23274		Spot	3	1	25
9464		Spot	3	1	26
25589		Spot	3	1	27
29723		Spot	3	1	28
14395		Spot	3	1	29
8870		Spot	3	1	30
17232		Spot	3	1	31
4947		Spot	3	1	32
36326		Spot	3	1	33
16843		Spot	3	1	34
14616		Spot	3	1	35
2035		Spot	3	1	36
15835		Spot	3	1	37
14772		Spot	3	1	38
21771		Spot	3	1	39
23657		Spot	3	1	40
11774		Spot	3	1	41
13180		Spot	3	1	42
16814		Spot	3	1	43
19514		Spot	3	1	44
10724		Spot	3	1	45
