# Supplementary material for: Nontypeable Haemophilus influenzae Induces Sustained Lung Oxidative Stress and Protease Expression
Source: PLoS One. 2015 Mar 20;10(3):e0120371. doi: 10.1371/journal.pone.0120371 (PMC4368769; doi:10.1371/journal.pone.0120371)
Supplement: S1 Dataset — The images are the raw picutres taken from the confocal microscope. They can be opened with NIKON software using the attached link: http://www.nikoninstruments.com/Products/Software/NIS-Elements-Advanced-Research/NIS-Elements-Viewer. (ZIP) [file pone.0120371.s001.zip › AM/20 minute infect/1.xls]

## Sheet: Overall
Overall
Variable	Value	Unit	ID
Total Number of Spots	79

## Sheet: Intensity Sum Ch=1
Intensity Sum Ch=1
Value	Unit	Category	Channel	Time	ID
326011		Spot	1	1	0
920410		Spot	1	1	1
792563		Spot	1	1	2
756938		Spot	1	1	3
759260		Spot	1	1	4
682112		Spot	1	1	5
1120000		Spot	1	1	6
1072880		Spot	1	1	7
1389550		Spot	1	1	8
1442570		Spot	1	1	9
1063940		Spot	1	1	10
1216240		Spot	1	1	11
881778		Spot	1	1	12
1052390		Spot	1	1	13
1599500		Spot	1	1	14
912858		Spot	1	1	15
964091		Spot	1	1	16
800894		Spot	1	1	17
741167		Spot	1	1	18
828961		Spot	1	1	19
670301		Spot	1	1	20
1151840		Spot	1	1	21
1132160		Spot	1	1	22
993609		Spot	1	1	23
1546800		Spot	1	1	24
1147290		Spot	1	1	25
782917		Spot	1	1	26
757719		Spot	1	1	27
921565		Spot	1	1	28
983464		Spot	1	1	29
742568		Spot	1	1	30
811644		Spot	1	1	31
677674		Spot	1	1	32
1142560		Spot	1	1	33
972703		Spot	1	1	34
1759390		Spot	1	1	35
1162720		Spot	1	1	36
980120		Spot	1	1	37
660785		Spot	1	1	38
652043		Spot	1	1	39
1086600		Spot	1	1	40
1033380		Spot	1	1	41
951766		Spot	1	1	42
1802870		Spot	1	1	43
1097430		Spot	1	1	44
1152170		Spot	1	1	45
1018240		Spot	1	1	46
1034100		Spot	1	1	47
981842		Spot	1	1	48
984197		Spot	1	1	49
1131770		Spot	1	1	50
1043110		Spot	1	1	51
807396		Spot	1	1	52
718330		Spot	1	1	53
1045050		Spot	1	1	54
2383780		Spot	1	1	55
1447000		Spot	1	1	56
979568		Spot	1	1	57
1312050		Spot	1	1	58
940599		Spot	1	1	59
487408		Spot	1	1	60
1441480		Spot	1	1	61
1181770		Spot	1	1	62
1315130		Spot	1	1	63
1045150		Spot	1	1	64
1115830		Spot	1	1	65
620317		Spot	1	1	66
1731260		Spot	1	1	67
1003390		Spot	1	1	68
967721		Spot	1	1	69
1004820		Spot	1	1	70
1251890		Spot	1	1	71
2033830		Spot	1	1	72
2158750		Spot	1	1	73
248151		Spot	1	1	74
914748		Spot	1	1	75
851249		Spot	1	1	76
463367		Spot	1	1	77
911255		Spot	1	1	78

## Sheet: Intensity Sum Ch=2
Intensity Sum Ch=2
Value	Unit	Category	Channel	Time	ID
7163		Spot	2	1	0
47648		Spot	2	1	1
32471		Spot	2	1	2
19059		Spot	2	1	3
9282		Spot	2	1	4
13305		Spot	2	1	5
37847		Spot	2	1	6
38338		Spot	2	1	7
47325		Spot	2	1	8
56980		Spot	2	1	9
43506		Spot	2	1	10
62869		Spot	2	1	11
35048		Spot	2	1	12
28280		Spot	2	1	13
62683		Spot	2	1	14
7081		Spot	2	1	15
60160		Spot	2	1	16
15095		Spot	2	1	17
6212		Spot	2	1	18
31110		Spot	2	1	19
24785		Spot	2	1	20
80733		Spot	2	1	21
44929		Spot	2	1	22
29993		Spot	2	1	23
72975		Spot	2	1	24
56419		Spot	2	1	25
80303		Spot	2	1	26
26385		Spot	2	1	27
10541		Spot	2	1	28
66945		Spot	2	1	29
32209		Spot	2	1	30
20440		Spot	2	1	31
31149		Spot	2	1	32
64099		Spot	2	1	33
93114		Spot	2	1	34
95782		Spot	2	1	35
95900		Spot	2	1	36
33186		Spot	2	1	37
28385		Spot	2	1	38
14740		Spot	2	1	39
53877		Spot	2	1	40
51787		Spot	2	1	41
38144		Spot	2	1	42
77566		Spot	2	1	43
47334		Spot	2	1	44
66756		Spot	2	1	45
57773		Spot	2	1	46
68048		Spot	2	1	47
50199		Spot	2	1	48
50138		Spot	2	1	49
97516		Spot	2	1	50
33673		Spot	2	1	51
38323		Spot	2	1	52
19919		Spot	2	1	53
33468		Spot	2	1	54
100650		Spot	2	1	55
8982		Spot	2	1	56
61836		Spot	2	1	57
56932		Spot	2	1	58
15412		Spot	2	1	59
6343		Spot	2	1	60
57019		Spot	2	1	61
103686		Spot	2	1	62
47656		Spot	2	1	63
66060		Spot	2	1	64
64242		Spot	2	1	65
18111		Spot	2	1	66
124975		Spot	2	1	67
78083		Spot	2	1	68
65189		Spot	2	1	69
6921		Spot	2	1	70
7667		Spot	2	1	71
45271		Spot	2	1	72
11360		Spot	2	1	73
2905		Spot	2	1	74
63200		Spot	2	1	75
6512		Spot	2	1	76
6707		Spot	2	1	77
101955		Spot	2	1	78

## Sheet: Intensity Sum Ch=3
Intensity Sum Ch=3
Value	Unit	Category	Channel	Time	ID
202884	10735	Spot	3	1	0							202884	10735
97114	176875	Spot	3	1	1							97114	176875
94974	137699	Spot	3	1	2							94974	137699
91622	116223	Spot	3	1	3							91622	116223
89663	111738	Spot	3	1	4							89663	111738
89523	97114	Spot	3	1	5							89523	97114
87049	96367	Spot	3	1	6							87049	96367
85293	95954	Spot	3	1	7							85293	95954
84278	94974	Spot	3	1	8							84278	94974
77252	92630	Spot	3	1	9							77252	92630
70923	91622	Spot	3	1	10							70923	91622
70139	89663	Spot	3	1	11							70139	89663
68130	89523	Spot	3	1	12							68130	89523
63087	87115	Spot	3	1	13							63087	87115
62731	85293	Spot	3	1	14							62731	85293
61771	81589	Spot	3	1	15							61771	81589
59668	81345	Spot	3	1	16							59668	81345
58808	78494	Spot	3	1	17							58808	78494
57017	77252	Spot	3	1	18							57017	77252
56795	71961	Spot	3	1	19							56795	71961
56258	71170	Spot	3	1	20							56258	71170
56006	71105	Spot	3	1	21							56006	71105
54911	70139	Spot	3	1	22							54911	70139
54421	68130	Spot	3	1	23							54421	68130
53907	66747	Spot	3	1	24							53907	66747
53440	65176	Spot	3	1	25							53440	65176
52367	65082	Spot	3	1	26							52367	65082
52186	64344	Spot	3	1	27							52186	64344
51994	62789	Spot	3	1	28							51994	62789
51792	62752	Spot	3	1	29							51792	62752
51420	62731	Spot	3	1	30							51420	62731
50423	62310	Spot	3	1	31							50423	62310
49290	60614	Spot	3	1	32							49290	60614
49206	59946	Spot	3	1	33							49206	59946
47576	58808	Spot	3	1	34							47576	58808
46907	58669	Spot	3	1	35							46907	58669
46679	56666	Spot	3	1	36							46679	56666
45690	56006	Spot	3	1	37							45690	56006
45495	55436	Spot	3	1	38							45495	55436
45301	54911	Spot	3	1	39							45301	54911
45128	53933	Spot	3	1	40							45128	53933
45127	53907	Spot	3	1	41							45127	53907
45117	52343	Spot	3	1	42							45117	52343
44332	52234	Spot	3	1	43							44332	52234
44024	52186	Spot	3	1	44							44024	52186
43715	51994	Spot	3	1	45							43715	51994
43523	51990	Spot	3	1	46							43523	51990
43404	51792	Spot	3	1	47							43404	51792
43381	51420	Spot	3	1	48							43381	51420
43286	50050	Spot	3	1	49							43286	50050
42695	49801	Spot	3	1	50							42695	49801
42343	49290	Spot	3	1	51							42343	49290
40834	48849	Spot	3	1	52							40834	48849
40810	48031	Spot	3	1	53							40810	48031
39737	47660	Spot	3	1	54							39737	47660
39201	47345	Spot	3	1	55							39201	47345
38168	47183	Spot	3	1	56							38168	47183
37082	46679	Spot	3	1	57							37082	46679
36975	46448	Spot	3	1	58							36975	46448
36798	45511	Spot	3	1	59							36798	45511
36726	45127	Spot	3	1	60							36726	45127
36195	45117	Spot	3	1	61							36195	45117
34870	44700	Spot	3	1	62							34870	44700
34772	44332	Spot	3	1	63							34772	44332
34323	44056	Spot	3	1	64							34323	44056
34205	44050	Spot	3	1	65							34205	44050
34201	43866	Spot	3	1	66							34201	43866
33609	43822	Spot	3	1	67							33609	43822
33472	43523	Spot	3	1	68							33472	43523
33440	43286	Spot	3	1	69							33440	43286
33047	43014	Spot	3	1	70							33047	43014
32583	42772	Spot	3	1	71							32583	42772
32244	42548	Spot	3	1	72							32244	42548
32241	41423	Spot	3	1	73							32241	41423
32083	40961	Spot	3	1	74							32083	40961
31916	40888	Spot	3	1	75							31916	40888
31809	40837	Spot	3	1	76							31809	40837
31354	40834	Spot	3	1	77							31354	40834
31177	40810	Spot	3	1	78							31177	40810
31056	39665											31056	39665
30899	39201											30899	39201
30861	38279											30861	38279
30770	37458											30770	37458
30621	36975											30621	36975
30419	36971											30419	36971
29816	36195											29816	36195
29074	35734											29074	35734
28797	35468											28797	35468
28712	34870											28712	34870
28670	34643											28670	34643
28042	33763											28042	33763
27784	33199											27784	33199
27734	33086											27734	33086
27539	32479											27539	32479
27062	32330											27062	32330
26904	32244											26904	32244
26726	32083											26726	32083
26701	31462											26701	31462
26689	31323											26689	31323
26552	30899											47361.7	56866
26459	30770
26228	30700
26157	30419
26136	30370
26087	30306
26083	30282
25743	30239
25470	30219
25203	30054
25091	29906
24850	29816
24088	29801
24080	29775
24002	29541
23644	29513
23519	28816
23486	28712
23240	28575
23001	27553
23000	27539
22543	27326
22460	27178
22111	27096
21970	27076
21948	27044
21938	26552
21699	26157
21608	26136
21478	25889
21257	25470
21114	24939
20788	24653
20706	24527
20583	24473
20538	24267
20180	24011
20073	24002
19592	23252
19383	23195
19318	22609
19141	22460
18552	22111
18551	22044
18495	21970
18449	21699
18217	21359
18181	21310
18181	21243
17499	21227
17418	21225
17105	20583
17029	19966
16972	18914
16970	18304
16477	18224
16454	18217
16274	18181
15989	17840
15367	17499
15350	17059
15314	17029
14939	16970
14673	16477
14670	15983
13950	15626
13818	15349
13540	15148
13538	14939
13254	14840
13064	14379
13043	13929
12825	13885
12564	13694
12275	13442
11848	13284
11815	13254
11733	12961
11222	12835
11185	12827
11148	12825
10967	12284
10942	12275
10735	11222
10667	11185
10551	10942
10404	10654
10334	10551
10162	10421
9931	10280
9930	10162
9488	9707
8695	9637
8020	8289
7866	7866
7658	7193
7259	7161
7161	6925
6925	6709
6793	6101
6500	5933
6101	5717
5933	5525
5771	5190
5717	5181
5525	4941
5448	4737
5373	4184
5181	4071
4932	3863
4184	3539
4071	3480
3539	3439
3439	3084
3084	2637
2637	1769
1769	1697
