# Supplementary material for: Nontypeable Haemophilus influenzae Induces Sustained Lung Oxidative Stress and Protease Expression
Source: PLoS One. 2015 Mar 20;10(3):e0120371. doi: 10.1371/journal.pone.0120371 (PMC4368769; doi:10.1371/journal.pone.0120371)
Supplement: S1 Dataset — The images are the raw picutres taken from the confocal microscope. They can be opened with NIKON software using the attached link: http://www.nikoninstruments.com/Products/Software/NIS-Elements-Advanced-Research/NIS-Elements-Viewer. (ZIP) [file pone.0120371.s001.zip › AM/20 minute infect/2.xls]

## Sheet: Overall
Overall
Variable	Value	Unit	ID
Total Number of Spots	69

## Sheet: Intensity Sum Ch=1
Intensity Sum Ch=1
Value	Unit	Category	Channel	Time	ID
532481		Spot	1	1	0
622421		Spot	1	1	1
716091		Spot	1	1	2
667093		Spot	1	1	3
502565		Spot	1	1	4
605407		Spot	1	1	5
819680		Spot	1	1	6
809558		Spot	1	1	7
603943		Spot	1	1	8
839045		Spot	1	1	9
630609		Spot	1	1	10
548851		Spot	1	1	11
693050		Spot	1	1	12
1978660		Spot	1	1	13
589120		Spot	1	1	14
670313		Spot	1	1	15
1020350		Spot	1	1	16
854757		Spot	1	1	17
676316		Spot	1	1	18
799526		Spot	1	1	19
681369		Spot	1	1	20
772594		Spot	1	1	21
1131870		Spot	1	1	22
740665		Spot	1	1	23
961283		Spot	1	1	24
507674		Spot	1	1	25
542237		Spot	1	1	26
1186030		Spot	1	1	27
583910		Spot	1	1	28
784581		Spot	1	1	29
877771		Spot	1	1	30
1133310		Spot	1	1	31
884312		Spot	1	1	32
1020040		Spot	1	1	33
861658		Spot	1	1	34
455492		Spot	1	1	35
656667		Spot	1	1	36
793498		Spot	1	1	37
883646		Spot	1	1	38
659580		Spot	1	1	39
751745		Spot	1	1	40
1309460		Spot	1	1	41
832423		Spot	1	1	42
485864		Spot	1	1	43
859446		Spot	1	1	44
873700		Spot	1	1	45
1000040		Spot	1	1	46
811022		Spot	1	1	47
699230		Spot	1	1	48
889140		Spot	1	1	49
534374		Spot	1	1	50
1155540		Spot	1	1	51
567735		Spot	1	1	52
994545		Spot	1	1	53
945728		Spot	1	1	54
507098		Spot	1	1	55
698513		Spot	1	1	56
566120		Spot	1	1	57
766052		Spot	1	1	58
1085240		Spot	1	1	59
1491080		Spot	1	1	60
597748		Spot	1	1	61
819985		Spot	1	1	62
858447		Spot	1	1	63
797826		Spot	1	1	64
881182		Spot	1	1	65
556027		Spot	1	1	66
761455		Spot	1	1	67
1103300		Spot	1	1	68

## Sheet: Intensity Sum Ch=2
Intensity Sum Ch=2
Value	Unit	Category	Channel	Time	ID
10334		Spot	2	1	0
8020		Spot	2	1	1
13043		Spot	2	1	2
7259		Spot	2	1	3
8695		Spot	2	1	4
5448		Spot	2	1	5
21948		Spot	2	1	6
14673		Spot	2	1	7
5771		Spot	2	1	8
19318		Spot	2	1	9
10967		Spot	2	1	10
12564		Spot	2	1	11
9488		Spot	2	1	12
29074		Spot	2	1	13
5373		Spot	2	1	14
13950		Spot	2	1	15
23519		Spot	2	1	16
17105		Spot	2	1	17
23644		Spot	2	1	18
30861		Spot	2	1	19
31177		Spot	2	1	20
18449		Spot	2	1	21
34201		Spot	2	1	22
20788		Spot	2	1	23
26726		Spot	2	1	24
23240		Spot	2	1	25
7658		Spot	2	1	26
54421		Spot	2	1	27
16274		Spot	2	1	28
33047		Spot	2	1	29
27539		Spot	2	1	30
57017		Spot	2	1	31
27784		Spot	2	1	32
33440		Spot	2	1	33
36798		Spot	2	1	34
6793		Spot	2	1	35
19592		Spot	2	1	36
15314		Spot	2	1	37
26701		Spot	2	1	38
13538		Spot	2	1	39
18551		Spot	2	1	40
49206		Spot	2	1	41
50423		Spot	2	1	42
4932		Spot	2	1	43
32241		Spot	2	1	44
31354		Spot	2	1	45
21608		Spot	2	1	46
42343		Spot	2	1	47
31056		Spot	2	1	48
34772		Spot	2	1	49
16972		Spot	2	1	50
63087		Spot	2	1	51
9931		Spot	2	1	52
84278		Spot	2	1	53
28797		Spot	2	1	54
13064		Spot	2	1	55
10404		Spot	2	1	56
10667		Spot	2	1	57
31809		Spot	2	1	58
43381		Spot	2	1	59
87049		Spot	2	1	60
16454		Spot	2	1	61
33472		Spot	2	1	62
18181		Spot	2	1	63
20706		Spot	2	1	64
21114		Spot	2	1	65
14670		Spot	2	1	66
26083		Spot	2	1	67
22543		Spot	2	1	68

## Sheet: Intensity Sum Ch=3
Intensity Sum Ch=3
Value	Unit	Category	Channel	Time	ID
12961		Spot	3	1	0
6709		Spot	3	1	1
12284		Spot	3	1	2
10654		Spot	3	1	3
4941		Spot	3	1	4
1697		Spot	3	1	5
12835		Spot	3	1	6
30239		Spot	3	1	7
5190		Spot	3	1	8
9707		Spot	3	1	9
15148		Spot	3	1	10
3480		Spot	3	1	11
13694		Spot	3	1	12
45511		Spot	3	1	13
10280		Spot	3	1	14
13284		Spot	3	1	15
35734		Spot	3	1	16
28816		Spot	3	1	17
18304		Spot	3	1	18
18224		Spot	3	1	19
14379		Spot	3	1	20
25889		Spot	3	1	21
21243		Spot	3	1	22
8289		Spot	3	1	23
18914		Spot	3	1	24
15349		Spot	3	1	25
12827		Spot	3	1	26
32479		Spot	3	1	27
7193		Spot	3	1	28
14840		Spot	3	1	29
13442		Spot	3	1	30
29513		Spot	3	1	31
21359		Spot	3	1	32
19966		Spot	3	1	33
15626		Spot	3	1	34
21227		Spot	3	1	35
34643		Spot	3	1	36
24473		Spot	3	1	37
17059		Spot	3	1	38
24653		Spot	3	1	39
24939		Spot	3	1	40
41423		Spot	3	1	41
23252		Spot	3	1	42
3863		Spot	3	1	43
24011		Spot	3	1	44
40961		Spot	3	1	45
39665		Spot	3	1	46
22609		Spot	3	1	47
92630		Spot	3	1	48
59946		Spot	3	1	49
27326		Spot	3	1	50
44056		Spot	3	1	51
4737		Spot	3	1	52
33086		Spot	3	1	53
47660		Spot	3	1	54
35468		Spot	3	1	55
21225		Spot	3	1	56
15983		Spot	3	1	57
31323		Spot	3	1	58
27044		Spot	3	1	59
40888		Spot	3	1	60
32330		Spot	3	1	61
36971		Spot	3	1	62
27096		Spot	3	1	63
31462		Spot	3	1	64
13929		Spot	3	1	65
10421		Spot	3	1	66
23195		Spot	3	1	67
27076		Spot	3	1	68
