# Supplementary material for: Nontypeable Haemophilus influenzae Induces Sustained Lung Oxidative Stress and Protease Expression
Source: PLoS One. 2015 Mar 20;10(3):e0120371. doi: 10.1371/journal.pone.0120371 (PMC4368769; doi:10.1371/journal.pone.0120371)
Supplement: S1 Dataset — The images are the raw picutres taken from the confocal microscope. They can be opened with NIKON software using the attached link: http://www.nikoninstruments.com/Products/Software/NIS-Elements-Advanced-Research/NIS-Elements-Viewer. (ZIP) [file pone.0120371.s001.zip › AM/20 minute infect/3.xls]

## Sheet: Overall
Overall
Variable	Value	Unit	ID
Total Number of Spots	68

## Sheet: Intensity Sum Ch=1
Intensity Sum Ch=1
Value	Unit	Category	Channel	Time	ID
578392		Spot	1	1	0
1067230		Spot	1	1	1
993998		Spot	1	1	2
1135340		Spot	1	1	3
562943		Spot	1	1	4
877001		Spot	1	1	5
938055		Spot	1	1	6
811071		Spot	1	1	7
741027		Spot	1	1	8
762618		Spot	1	1	9
791932		Spot	1	1	10
905986		Spot	1	1	11
754730		Spot	1	1	12
1102800		Spot	1	1	13
699471		Spot	1	1	14
829134		Spot	1	1	15
950411		Spot	1	1	16
663475		Spot	1	1	17
689473		Spot	1	1	18
829725		Spot	1	1	19
710892		Spot	1	1	20
821835		Spot	1	1	21
895337		Spot	1	1	22
914271		Spot	1	1	23
937474		Spot	1	1	24
809379		Spot	1	1	25
956662		Spot	1	1	26
628526		Spot	1	1	27
1109660		Spot	1	1	28
864714		Spot	1	1	29
842735		Spot	1	1	30
924079		Spot	1	1	31
819169		Spot	1	1	32
782840		Spot	1	1	33
1076000		Spot	1	1	34
851430		Spot	1	1	35
1156970		Spot	1	1	36
1050290		Spot	1	1	37
708635		Spot	1	1	38
938546		Spot	1	1	39
748932		Spot	1	1	40
676589		Spot	1	1	41
948157		Spot	1	1	42
1275050		Spot	1	1	43
890278		Spot	1	1	44
715895		Spot	1	1	45
841391		Spot	1	1	46
650140		Spot	1	1	47
816215		Spot	1	1	48
155246		Spot	1	1	49
1044880		Spot	1	1	50
797053		Spot	1	1	51
689423		Spot	1	1	52
744593		Spot	1	1	53
1521160		Spot	1	1	54
1435160		Spot	1	1	55
929428		Spot	1	1	56
864508		Spot	1	1	57
958198		Spot	1	1	58
826788		Spot	1	1	59
852128		Spot	1	1	60
859227		Spot	1	1	61
825113		Spot	1	1	62
1034140		Spot	1	1	63
804039		Spot	1	1	64
945122		Spot	1	1	65
1417440		Spot	1	1	66
745822		Spot	1	1	67

## Sheet: Intensity Sum Ch=2
Intensity Sum Ch=2
Value	Unit	Category	Channel	Time	ID
11848		Spot	2	1	0
45495		Spot	2	1	1
24080		Spot	2	1	2
43404		Spot	2	1	3
11148		Spot	2	1	4
19141		Spot	2	1	5
27062		Spot	2	1	6
21478		Spot	2	1	7
20073		Spot	2	1	8
34323		Spot	2	1	9
24850		Spot	2	1	10
56258		Spot	2	1	11
9930		Spot	2	1	12
26459		Spot	2	1	13
21257		Spot	2	1	14
46907		Spot	2	1	15
25743		Spot	2	1	16
13540		Spot	2	1	17
19383		Spot	2	1	18
26087		Spot	2	1	19
11733		Spot	2	1	20
37082		Spot	2	1	21
27734		Spot	2	1	22
38168		Spot	2	1	23
42695		Spot	2	1	24
45690		Spot	2	1	25
59668		Spot	2	1	26
15367		Spot	2	1	27
45301		Spot	2	1	28
26689		Spot	2	1	29
33609		Spot	2	1	30
23001		Spot	2	1	31
25091		Spot	2	1	32
31916		Spot	2	1	33
43715		Spot	2	1	34
18552		Spot	2	1	35
61771		Spot	2	1	36
39737		Spot	2	1	37
11815		Spot	2	1	38
34205		Spot	2	1	39
26904		Spot	2	1	40
17418		Spot	2	1	41
44024		Spot	2	1	42
202884		Spot	2	1	43
21938		Spot	2	1	44
13818		Spot	2	1	45
30621		Spot	2	1	46
24088		Spot	2	1	47
23486		Spot	2	1	48
6500		Spot	2	1	49
20538		Spot	2	1	50
26228		Spot	2	1	51
15989		Spot	2	1	52
28042		Spot	2	1	53
52367		Spot	2	1	54
36726		Spot	2	1	55
70923		Spot	2	1	56
20180		Spot	2	1	57
45128		Spot	2	1	58
23000		Spot	2	1	59
28670		Spot	2	1	60
25203		Spot	2	1	61
18495		Spot	2	1	62
32583		Spot	2	1	63
47576		Spot	2	1	64
56795		Spot	2	1	65
53440		Spot	2	1	66
15350		Spot	2	1	67

## Sheet: Intensity Sum Ch=3
Intensity Sum Ch=3
Value	Unit	Category	Channel	Time	ID
28575		Spot	3	1	0
53933		Spot	3	1	1
38279		Spot	3	1	2
43822		Spot	3	1	3
17840		Spot	3	1	4
49801		Spot	3	1	5
29801		Spot	3	1	6
66747		Spot	3	1	7
27539		Spot	3	1	8
95954		Spot	3	1	9
27178		Spot	3	1	10
81589		Spot	3	1	11
42548		Spot	3	1	12
30370		Spot	3	1	13
62789		Spot	3	1	14
43866		Spot	3	1	15
58669		Spot	3	1	16
21310		Spot	3	1	17
30054		Spot	3	1	18
47183		Spot	3	1	19
29775		Spot	3	1	20
48031		Spot	3	1	21
50050		Spot	3	1	22
44700		Spot	3	1	23
78494		Spot	3	1	24
37458		Spot	3	1	25
116223		Spot	3	1	26
30306		Spot	3	1	27
87115		Spot	3	1	28
46448		Spot	3	1	29
60614		Spot	3	1	30
29906		Spot	3	1	31
42772		Spot	3	1	32
52234		Spot	3	1	33
56666		Spot	3	1	34
33763		Spot	3	1	35
48849		Spot	3	1	36
55436		Spot	3	1	37
27553		Spot	3	1	38
111738		Spot	3	1	39
71961		Spot	3	1	40
24527		Spot	3	1	41
96367		Spot	3	1	42
176875		Spot	3	1	43
52343		Spot	3	1	44
30700		Spot	3	1	45
51990		Spot	3	1	46
44050		Spot	3	1	47
24267		Spot	3	1	48
13885		Spot	3	1	49
65082		Spot	3	1	50
71105		Spot	3	1	51
30219		Spot	3	1	52
33199		Spot	3	1	53
64344		Spot	3	1	54
62752		Spot	3	1	55
47345		Spot	3	1	56
71170		Spot	3	1	57
29541		Spot	3	1	58
43014		Spot	3	1	59
40837		Spot	3	1	60
30282		Spot	3	1	61
9637		Spot	3	1	62
65176		Spot	3	1	63
62310		Spot	3	1	64
81345		Spot	3	1	65
137699		Spot	3	1	66
22044		Spot	3	1	67
