# Supplementary material for: Nontypeable Haemophilus influenzae Induces Sustained Lung Oxidative Stress and Protease Expression
Source: PLoS One. 2015 Mar 20;10(3):e0120371. doi: 10.1371/journal.pone.0120371 (PMC4368769; doi:10.1371/journal.pone.0120371)
Supplement: S1 Dataset — The images are the raw picutres taken from the confocal microscope. They can be opened with NIKON software using the attached link: http://www.nikoninstruments.com/Products/Software/NIS-Elements-Advanced-Research/NIS-Elements-Viewer. (ZIP) [file pone.0120371.s001.zip › AM/20 minute uninfect/1.xls]

## Sheet: Overall
Overall
Variable	Value	Unit	ID
Total Number of Spots	44

## Sheet: Intensity Sum Ch=1
Intensity Sum Ch=1
Value	Unit	Category	Channel	Time	ID
553967		Spot	1	1	0
667228		Spot	1	1	1
438783		Spot	1	1	2
488199		Spot	1	1	3
642365		Spot	1	1	4
736167		Spot	1	1	5
661422		Spot	1	1	6
266533		Spot	1	1	7
612916		Spot	1	1	8
749294		Spot	1	1	9
673258		Spot	1	1	10
1231720		Spot	1	1	11
583770		Spot	1	1	12
597152		Spot	1	1	13
559346		Spot	1	1	14
518780		Spot	1	1	15
800455		Spot	1	1	16
729848		Spot	1	1	17
460639		Spot	1	1	18
782119		Spot	1	1	19
393468		Spot	1	1	20
970542		Spot	1	1	21
829404		Spot	1	1	22
565696		Spot	1	1	23
589429		Spot	1	1	24
550059		Spot	1	1	25
682873		Spot	1	1	26
1033350		Spot	1	1	27
397915		Spot	1	1	28
830363		Spot	1	1	29
410558		Spot	1	1	30
606523		Spot	1	1	31
1598960		Spot	1	1	32
631901		Spot	1	1	33
501583		Spot	1	1	34
699434		Spot	1	1	35
899816		Spot	1	1	36
687377		Spot	1	1	37
576981		Spot	1	1	38
480546		Spot	1	1	39
556633		Spot	1	1	40
751027		Spot	1	1	41
1013990		Spot	1	1	42
227715		Spot	1	1	43

## Sheet: Intensity Sum Ch=2
Intensity Sum Ch=2
Value	Unit	Category	Channel	Time	ID
58033	12496	Spot	2	1	0
57166	46375	Spot	2	1	1
46840	45062	Spot	2	1	2
44156	37981	Spot	2	1	3
44057	37294	Spot	2	1	4
41780	36101	Spot	2	1	5							58033	12496
41164	33218	Spot	2	1	6							57166	46375
37990	31592	Spot	2	1	7							46840	45062
36483	31136	Spot	2	1	8							44156	37981
35531	30731	Spot	2	1	9							44057	37294
35470	28291	Spot	2	1	10							41780	36101
33590	27560	Spot	2	1	11							41164	33218
33354	26199	Spot	2	1	12							37990	31592
32589	25918	Spot	2	1	13							36483	31136
31840	25863	Spot	2	1	14							45296.6	34583.9
31597	25221	Spot	2	1	15
30888	24516	Spot	2	1	16
30239	24204	Spot	2	1	17
30152	24064	Spot	2	1	18
29548	23937	Spot	2	1	19
28788	23398	Spot	2	1	20
27838	23122	Spot	2	1	21
27253	22767	Spot	2	1	22
26845	22409	Spot	2	1	23
26151	21809	Spot	2	1	24
26110	20659	Spot	2	1	25
25696	20355	Spot	2	1	26
25467	19666	Spot	2	1	27
25106	19074	Spot	2	1	28
23732	19047	Spot	2	1	29
23543	19046	Spot	2	1	30
23282	18697	Spot	2	1	31
22691	18672	Spot	2	1	32
21530	18427	Spot	2	1	33
21427	18011	Spot	2	1	34
21373	17942	Spot	2	1	35
21288	17489	Spot	2	1	36
21115	16254	Spot	2	1	37
20971	16128	Spot	2	1	38
20646	15873	Spot	2	1	39
19724	15698	Spot	2	1	40
19216	15601	Spot	2	1	41
19173	15402	Spot	2	1	42
19053	15391	Spot	2	1	43
18991	15316
18767	14791
18730	14787
17619	14768
17327	14513
17064	14317
17057	14075
16551	14013
16415	13768
16246	13761
16012	13745
15984	13382
15662	13207
15275	13155
15250	13017
15146	12348
14970	12069
14955	12056
14889	11952
14650	11666
14332	11584
14064	11254
13674	11104
12948	10917
12407	10766
12209	10714
11738	10673
11284	10190
11155	10179
11111	10090
10853	9727
10494	9686
10473	9582
10424	9498
10373	8630
10264	8522
10260	8427
9926	8412
9627	8274
9088	7425
8917	7282
8707	7270
8227	6806
8087	6665
7687	6409
7158	6273
7033	6120
6925	5861
6576	5303
5921	4861
5530	3886
5435	3356
5374	3102
4744	1771
4210	1754
2106	1593
	1505

## Sheet: Intensity Sum Ch=3
Intensity Sum Ch=3
Value	Unit	Category	Channel	Time	ID
12496		Spot	3	1	0
13745		Spot	3	1	1
11666		Spot	3	1	2
6273		Spot	3	1	3
15698		Spot	3	1	4
36101		Spot	3	1	5
18697		Spot	3	1	6
11254		Spot	3	1	7
18672		Spot	3	1	8
7282		Spot	3	1	9
24204		Spot	3	1	10
22409		Spot	3	1	11
15402		Spot	3	1	12
7425		Spot	3	1	13
11952		Spot	3	1	14
15601		Spot	3	1	15
26199		Spot	3	1	16
27560		Spot	3	1	17
12056		Spot	3	1	18
20355		Spot	3	1	19
9498		Spot	3	1	20
24064		Spot	3	1	21
8522		Spot	3	1	22
12348		Spot	3	1	23
19047		Spot	3	1	24
8630		Spot	3	1	25
14768		Spot	3	1	26
19046		Spot	3	1	27
1593		Spot	3	1	28
23398		Spot	3	1	29
9582		Spot	3	1	30
10766		Spot	3	1	31
46375		Spot	3	1	32
31136		Spot	3	1	33
13017		Spot	3	1	34
21809		Spot	3	1	35
30731		Spot	3	1	36
13761		Spot	3	1	37
14513		Spot	3	1	38
8274		Spot	3	1	39
18011		Spot	3	1	40
11104		Spot	3	1	41
25918		Spot	3	1	42
6665		Spot	3	1	43
