# Supplementary material for: Nontypeable Haemophilus influenzae Induces Sustained Lung Oxidative Stress and Protease Expression
Source: PLoS One. 2015 Mar 20;10(3):e0120371. doi: 10.1371/journal.pone.0120371 (PMC4368769; doi:10.1371/journal.pone.0120371)
Supplement: S1 Dataset — The images are the raw picutres taken from the confocal microscope. They can be opened with NIKON software using the attached link: http://www.nikoninstruments.com/Products/Software/NIS-Elements-Advanced-Research/NIS-Elements-Viewer. (ZIP) [file pone.0120371.s001.zip › AM/20 minute uninfect/2.xls]

## Sheet: Overall
Overall
Variable	Value	Unit	ID
Total Number of Spots	17

## Sheet: Intensity Sum Ch=1
Intensity Sum Ch=1
Value	Unit	Category	Channel	Time	ID
458847		Spot	1	1	0
531936		Spot	1	1	1
491330		Spot	1	1	2
112900		Spot	1	1	3
421961		Spot	1	1	4
526898		Spot	1	1	5
431508		Spot	1	1	6
436438		Spot	1	1	7
576765		Spot	1	1	8
410276		Spot	1	1	9
471901		Spot	1	1	10
519973		Spot	1	1	11
497019		Spot	1	1	12
550681		Spot	1	1	13
1126190		Spot	1	1	14
606982		Spot	1	1	15
568998		Spot	1	1	16

## Sheet: Intensity Sum Ch=2
Intensity Sum Ch=2
Value	Unit	Category	Channel	Time	ID
7033		Spot	2	1	0
14650		Spot	2	1	1
6925		Spot	2	1	2
2106		Spot	2	1	3
30152		Spot	2	1	4
10260		Spot	2	1	5
11155		Spot	2	1	6
5374		Spot	2	1	7
14064		Spot	2	1	8
4210		Spot	2	1	9
8227		Spot	2	1	10
10494		Spot	2	1	11
6576		Spot	2	1	12
8707		Spot	2	1	13
19173		Spot	2	1	14
19724		Spot	2	1	15
10473		Spot	2	1	16

## Sheet: Intensity Sum Ch=3
Intensity Sum Ch=3
Value	Unit	Category	Channel	Time	ID
1771		Spot	3	1	0
10673		Spot	3	1	1
4861		Spot	3	1	2
1754		Spot	3	1	3
5303		Spot	3	1	4
3886		Spot	3	1	5
3102		Spot	3	1	6
5861		Spot	3	1	7
6806		Spot	3	1	8
1505		Spot	3	1	9
3356		Spot	3	1	10
13382		Spot	3	1	11
9686		Spot	3	1	12
8427		Spot	3	1	13
11584		Spot	3	1	14
14317		Spot	3	1	15
10917		Spot	3	1	16
