# Supplementary material for: Nontypeable Haemophilus influenzae Induces Sustained Lung Oxidative Stress and Protease Expression
Source: PLoS One. 2015 Mar 20;10(3):e0120371. doi: 10.1371/journal.pone.0120371 (PMC4368769; doi:10.1371/journal.pone.0120371)
Supplement: S1 Dataset — The images are the raw picutres taken from the confocal microscope. They can be opened with NIKON software using the attached link: http://www.nikoninstruments.com/Products/Software/NIS-Elements-Advanced-Research/NIS-Elements-Viewer. (ZIP) [file pone.0120371.s001.zip › AM/20 minute uninfect/3.xls]

## Sheet: Overall
Overall
Variable	Value	Unit	ID
Total Number of Spots	40

## Sheet: Intensity Sum Ch=1
Intensity Sum Ch=1
Value	Unit	Category	Channel	Time	ID
485969		Spot	1	1	0
874335		Spot	1	1	1
734851		Spot	1	1	2
832142		Spot	1	1	3
576461		Spot	1	1	4
615780		Spot	1	1	5
446200		Spot	1	1	6
517755		Spot	1	1	7
516747		Spot	1	1	8
706829		Spot	1	1	9
690032		Spot	1	1	10
1420320		Spot	1	1	11
645681		Spot	1	1	12
901155		Spot	1	1	13
549273		Spot	1	1	14
598641		Spot	1	1	15
468301		Spot	1	1	16
902463		Spot	1	1	17
658891		Spot	1	1	18
764159		Spot	1	1	19
808205		Spot	1	1	20
657629		Spot	1	1	21
805581		Spot	1	1	22
449434		Spot	1	1	23
812693		Spot	1	1	24
738498		Spot	1	1	25
468488		Spot	1	1	26
717294		Spot	1	1	27
990541		Spot	1	1	28
507741		Spot	1	1	29
665617		Spot	1	1	30
685759		Spot	1	1	31
617090		Spot	1	1	32
808552		Spot	1	1	33
675249		Spot	1	1	34
1003570		Spot	1	1	35
542437		Spot	1	1	36
921846		Spot	1	1	37
764942		Spot	1	1	38
615187		Spot	1	1	39

## Sheet: Intensity Sum Ch=2
Intensity Sum Ch=2
Value	Unit	Category	Channel	Time	ID
15146		Spot	2	1	0
18767		Spot	2	1	1
17064		Spot	2	1	2
41780		Spot	2	1	3
11111		Spot	2	1	4
13674		Spot	2	1	5
9627		Spot	2	1	6
8917		Spot	2	1	7
23543		Spot	2	1	8
21288		Spot	2	1	9
17327		Spot	2	1	10
57166		Spot	2	1	11
35531		Spot	2	1	12
35470		Spot	2	1	13
16012		Spot	2	1	14
12948		Spot	2	1	15
10853		Spot	2	1	16
33354		Spot	2	1	17
32589		Spot	2	1	18
12209		Spot	2	1	19
17057		Spot	2	1	20
21373		Spot	2	1	21
26151		Spot	2	1	22
15984		Spot	2	1	23
17619		Spot	2	1	24
22691		Spot	2	1	25
14332		Spot	2	1	26
36483		Spot	2	1	27
46840		Spot	2	1	28
7687		Spot	2	1	29
20646		Spot	2	1	30
23732		Spot	2	1	31
14955		Spot	2	1	32
30239		Spot	2	1	33
44057		Spot	2	1	34
21530		Spot	2	1	35
9926		Spot	2	1	36
21427		Spot	2	1	37
26110		Spot	2	1	38
13691		Spot	2	1	39

## Sheet: Intensity Sum Ch=3
Intensity Sum Ch=3
Value	Unit	Category	Channel	Time	ID
10090		Spot	3	1	0
14791		Spot	3	1	1
19074		Spot	3	1	2
33218		Spot	3	1	3
10190		Spot	3	1	4
16128		Spot	3	1	5
8412		Spot	3	1	6
9727		Spot	3	1	7
22767		Spot	3	1	8
17489		Spot	3	1	9
28291		Spot	3	1	10
37981		Spot	3	1	11
14013		Spot	3	1	12
31592		Spot	3	1	13
10714		Spot	3	1	14
12069		Spot	3	1	15
6120		Spot	3	1	16
14787		Spot	3	1	17
13207		Spot	3	1	18
15873		Spot	3	1	19
23937		Spot	3	1	20
15391		Spot	3	1	21
24516		Spot	3	1	22
15316		Spot	3	1	23
19666		Spot	3	1	24
13155		Spot	3	1	25
6409		Spot	3	1	26
25863		Spot	3	1	27
37294		Spot	3	1	28
7270		Spot	3	1	29
13768		Spot	3	1	30
23122		Spot	3	1	31
20659		Spot	3	1	32
45062		Spot	3	1	33
17942		Spot	3	1	34
14075		Spot	3	1	35
10179		Spot	3	1	36
25221		Spot	3	1	37
18427		Spot	3	1	38
16254		Spot	3	1	39
