# Supplementary material for: Nontypeable Haemophilus influenzae Induces Sustained Lung Oxidative Stress and Protease Expression
Source: PLoS One. 2015 Mar 20;10(3):e0120371. doi: 10.1371/journal.pone.0120371 (PMC4368769; doi:10.1371/journal.pone.0120371)
Supplement: S1 Dataset — The images are the raw picutres taken from the confocal microscope. They can be opened with NIKON software using the attached link: http://www.nikoninstruments.com/Products/Software/NIS-Elements-Advanced-Research/NIS-Elements-Viewer. (ZIP) [file pone.0120371.s001.zip › AM/3 hour infect/1.xls]

## Sheet: Overall
Overall
Variable	Value	Unit	ID
Total Number of Spots	4

## Sheet: Intensity Sum Ch=1
Intensity Sum Ch=1
Value	Unit	Category	Channel	Time	ID
780550		Spot	1	1	0
1020330		Spot	1	1	1
1297030		Spot	1	1	2
1346820		Spot	1	1	3

## Sheet: Intensity Sum Ch=2
Intensity Sum Ch=2
Value	Unit	Category	Channel	Time	ID
219901	96983	Spot	2	1	0
157093	70193	Spot	2	1	1							219901	96983
156823	61567	Spot	2	1	2							157093	70193
108982	55866	Spot	2	1	3							156823	61567
108053	51952											108982	55866
97444	48477											108053	51952
83264	40077											97444	48477
49157	35301											83264	40077
48708	34524											49157	35301
39455	33458											48708	34524
36389	17632											39455	33458
35973	14559											106888	52839.8
32467	13426
31091	10493
29134	9886
22722	7262
8201	5335
7072	3470
5154	1481

## Sheet: Intensity Sum Ch=3
Intensity Sum Ch=3
Value	Unit	Category	Channel	Time	ID
96983		Spot	3	1	0
55866		Spot	3	1	1
5335		Spot	3	1	2
70193		Spot	3	1	3
