# Supplementary material for: Nontypeable Haemophilus influenzae Induces Sustained Lung Oxidative Stress and Protease Expression
Source: PLoS One. 2015 Mar 20;10(3):e0120371. doi: 10.1371/journal.pone.0120371 (PMC4368769; doi:10.1371/journal.pone.0120371)
Supplement: S1 Dataset — The images are the raw picutres taken from the confocal microscope. They can be opened with NIKON software using the attached link: http://www.nikoninstruments.com/Products/Software/NIS-Elements-Advanced-Research/NIS-Elements-Viewer. (ZIP) [file pone.0120371.s001.zip › AM/3 hour infect/2.xls]

## Sheet: Overall
Overall
Variable	Value	Unit	ID
Total Number of Spots	6

## Sheet: Intensity Sum Ch=1
Intensity Sum Ch=1
Value	Unit	Category	Channel	Time	ID
1043550		Spot	1	1	0
1688590		Spot	1	1	1
822230		Spot	1	1	2
603860		Spot	1	1	3
1315750		Spot	1	1	4
1257600		Spot	1	1	5

## Sheet: Intensity Sum Ch=2
Intensity Sum Ch=2
Value	Unit	Category	Channel	Time	ID
83264		Spot	2	1	0
156823		Spot	2	1	1
31091		Spot	2	1	2
22722		Spot	2	1	3
157093		Spot	2	1	4
7072		Spot	2	1	5

## Sheet: Intensity Sum Ch=3
Intensity Sum Ch=3
Value	Unit	Category	Channel	Time	ID
48477		Spot	3	1	0
35301		Spot	3	1	1
14559		Spot	3	1	2
13426		Spot	3	1	3
40077		Spot	3	1	4
7262		Spot	3	1	5
