# Supplementary material for: Nontypeable Haemophilus influenzae Induces Sustained Lung Oxidative Stress and Protease Expression
Source: PLoS One. 2015 Mar 20;10(3):e0120371. doi: 10.1371/journal.pone.0120371 (PMC4368769; doi:10.1371/journal.pone.0120371)
Supplement: S1 Dataset — The images are the raw picutres taken from the confocal microscope. They can be opened with NIKON software using the attached link: http://www.nikoninstruments.com/Products/Software/NIS-Elements-Advanced-Research/NIS-Elements-Viewer. (ZIP) [file pone.0120371.s001.zip › AM/3 hour infect/3.xls]

## Sheet: Overall
Overall
Variable	Value	Unit	ID
Total Number of Spots	9

## Sheet: Intensity Sum Ch=1
Intensity Sum Ch=1
Value	Unit	Category	Channel	Time	ID
766688		Spot	1	1	0
757903		Spot	1	1	1
994054		Spot	1	1	2
1971080		Spot	1	1	3
876625		Spot	1	1	4
940674		Spot	1	1	5
1020220		Spot	1	1	6
665912		Spot	1	1	7
777699		Spot	1	1	8

## Sheet: Intensity Sum Ch=2
Intensity Sum Ch=2
Value	Unit	Category	Channel	Time	ID
36389		Spot	2	1	0
5154		Spot	2	1	1
48708		Spot	2	1	2
219901		Spot	2	1	3
29134		Spot	2	1	4
49157		Spot	2	1	5
108053		Spot	2	1	6
39455		Spot	2	1	7
32467		Spot	2	1	8

## Sheet: Intensity Sum Ch=3
Intensity Sum Ch=3
Value	Unit	Category	Channel	Time	ID
10493		Spot	3	1	0
1481		Spot	3	1	1
34524		Spot	3	1	2
51952		Spot	3	1	3
3470		Spot	3	1	4
9886		Spot	3	1	5
61567		Spot	3	1	6
17632		Spot	3	1	7
33458		Spot	3	1	8
