# Supplementary material for: Nontypeable Haemophilus influenzae Induces Sustained Lung Oxidative Stress and Protease Expression
Source: PLoS One. 2015 Mar 20;10(3):e0120371. doi: 10.1371/journal.pone.0120371 (PMC4368769; doi:10.1371/journal.pone.0120371)
Supplement: S1 Dataset — The images are the raw picutres taken from the confocal microscope. They can be opened with NIKON software using the attached link: http://www.nikoninstruments.com/Products/Software/NIS-Elements-Advanced-Research/NIS-Elements-Viewer. (ZIP) [file pone.0120371.s001.zip › AM/3 hr dnase/1.xls]

## Sheet: Overall
Overall
Variable	Value	Unit	ID
Total Number of Spots	57

## Sheet: Intensity Sum Ch=1
Intensity Sum Ch=1
Value	Unit	Category	Channel	Time	ID
2128810	11960	Spot	1	1	0
1459190	327065	Spot	1	1	1						1459190	327065			327065
1414060	274536	Spot	1	1	2						1414060	274536			274536
1319380	268876	Spot	1	1	3						1319380	268876			268876
1263330	218618	Spot	1	1	4						1263330	218618			218618
1227950	172295	Spot	1	1	5						1227950	172295			172295
1211820	143198	Spot	1	1	6						1211820	143198			143198
1181830	137121	Spot	1	1	7						1181830	137121			137121
1164190	134279	Spot	1	1	8						1164190	134279			134279
1155940	130502	Spot	1	1	9						1155940	130502			130502
1060810	123519	Spot	1	1	10						1060810	123519			123519
1044740	120851	Spot	1	1	11						1044740	120851			120851
1036080	120238	Spot	1	1	12						1036080	120238			120238
1018110	115525	Spot	1	1	13						1018110	115525			115525
1007700	114644	Spot	1	1	14						1007700	114644			114644
1005640	111874	Spot	1	1	15						1005640	111874			111874
987862	111786	Spot	1	1	16						987862	111786			111786
987510	108529	Spot	1	1	17						987510	108529			108529
975944	107316	Spot	1	1	18						975944	107316			107316
949452	97573	Spot	1	1	19						1.14012e+06	157821			97573
928776	94799	Spot	1	1	20										94799
907949	89077	Spot	1	1	21										89077
906962	87826	Spot	1	1	22										87826
906573	87361	Spot	1	1	23										87361
905486	87168	Spot	1	1	24										87168
887556	84434	Spot	1	1	25										84434
881493	82167	Spot	1	1	26										82167
880851	81729	Spot	1	1	27										81729
837176	81535	Spot	1	1	28										81535
829694	80877	Spot	1	1	29										80877
826663	80044	Spot	1	1	30										80044
821388	78343	Spot	1	1	31										78343
813657	77927	Spot	1	1	32										77927
810101	73455	Spot	1	1	33										73455
795739	70632	Spot	1	1	34										70632
792758	68449	Spot	1	1	35										68449
788217	67744	Spot	1	1	36										67744
786934	66708	Spot	1	1	37										66708
766195	65632	Spot	1	1	38										65632
715842	64944	Spot	1	1	39										64944
708426	64567	Spot	1	1	40										64567
682909	64520	Spot	1	1	41										64520
681517	63987	Spot	1	1	42										63987
663665	63878	Spot	1	1	43										63878
643885	63828	Spot	1	1	44										63828
563142	63675	Spot	1	1	45										63675
551266	57198	Spot	1	1	46										57198
521346	55084	Spot	1	1	47										55084
498938	54859	Spot	1	1	48										54859
497774	54700	Spot	1	1	49										54700
469420	53869	Spot	1	1	50										53869
452700	53705	Spot	1	1	51										53705
434918	53512	Spot	1	1	52										53512
403754	53415	Spot	1	1	53										53415
386202	52820	Spot	1	1	54										52820
327065	52683	Spot	1	1	55										52683
274536	52060	Spot	1	1	56										52060
268876	51457														51457
247962	51389														51389
237280	51308														51308
235186	51190														51190
219803	51154														51154
218618	50947														50947
201589	50119														50119
189532	49342														49342
172295	49264														49264
171964	49217														49217
165018	48160														48160
155304	48038														48038
154992	48023														48023
143198	47582														47582
141419	47581														47581
137599	47093														47093
137121	45929														45929
134279	45426														45426
130502	45371														45371
128115	44916														44916
127055	44795														44795
126976	44285														44285
125613	42899														42899
123519	42814														42814
120851	41842														41842
120238	41814														41814
117060	41634														41634
115624	41075														41075
115525	41003														41003
114949	40450														40450
114644	40025														40025
112283	39752														39752
111874	38775														38775
111786	37513														37513
108529	37287														37287
107316	36442														36442
106376	35331														35331
105449	35275														35275
105318	35062														35062
104366	34361														34361
100955	34238														34238
100396	33895														33895
99875	33636														33636
94799	33569														33569
93941	33132														33132
89077	32373														32373
88044	32285														32285
87361	31870														31870
87168	30444
84434	30001
82167	29902
81729	29483
81535	29425
81466	29005
80877	28887
80044	28815
78372	28260
77927	26972
75574	26960
75404	26914
74891	26715
73455	26512
72716	25910
72503	25825
70632	24166
69931	23792
67744	23604
67303	23502
66956	22929
66708	22619
65985	22330
65272	22288
64975	22219
64567	22182
64520	21562
63878	21485
63675	21453
61831	21262
58764	21258
58517	21161
57198	21063
56597	20678
55926	20489
54760	19839
54700	19781
53705	19569
53632	19420
53415	19222
52798	19094
52683	19044
52330	18942
51481	18625
51245	18251
51190	18111
50947	18095
50583	17160
50085	17136
48160	17078
46941	16862
46723	16373
45929	16324
43977	16017
42899	15919
41003	14755
40450	14546
40245	14377
40025	14175
39752	13496
37513	13416
33132	13414
32952	13290
32285	12806
31407	12680
29902	12580
29495	11987
29425	11891
28815	11115
28401	10819
28179	9685
26914	8325
26512	8302
26337	7801
22929	7437
22326	7115
21161	6554
20228	6490
19569	6076
18095	5069
16285	5057
8302	3989
7801	3632
7578	2964
7115	2803
6076	2278
5932	2200
5355	1951
4532	1367
3632	1234

## Sheet: Intensity Sum Ch=2
Intensity Sum Ch=2
Value	Unit	Category	Channel	Time	ID
20284		Spot	2	1	0
11719		Spot	2	1	1
18331		Spot	2	1	2
39149		Spot	2	1	3
69381		Spot	2	1	4
144489		Spot	2	1	5
34626		Spot	2	1	6
66917		Spot	2	1	7
94554		Spot	2	1	8
7599		Spot	2	1	9
5743		Spot	2	1	10
72254		Spot	2	1	11
41248		Spot	2	1	12
110368		Spot	2	1	13
97726		Spot	2	1	14
48499		Spot	2	1	15
74370		Spot	2	1	16
34883		Spot	2	1	17
113814		Spot	2	1	18
65697		Spot	2	1	19
92925		Spot	2	1	20
94354		Spot	2	1	21
86424		Spot	2	1	22
68379		Spot	2	1	23
5567		Spot	2	1	24
53514		Spot	2	1	25
69604		Spot	2	1	26
46004		Spot	2	1	27
58019		Spot	2	1	28
65195		Spot	2	1	29
38288		Spot	2	1	30
78363		Spot	2	1	31
59012		Spot	2	1	32
147774		Spot	2	1	33
63451		Spot	2	1	34
128914		Spot	2	1	35
272288		Spot	2	1	36
83741		Spot	2	1	37
35303		Spot	2	1	38
7046		Spot	2	1	39
28718		Spot	2	1	40
60209		Spot	2	1	41
57575		Spot	2	1	42
19203		Spot	2	1	43
134203		Spot	2	1	44
77621		Spot	2	1	45
38227		Spot	2	1	46
110915		Spot	2	1	47
69058		Spot	2	1	48
9732		Spot	2	1	49
88106		Spot	2	1	50
50494		Spot	2	1	51
31227		Spot	2	1	52
48445		Spot	2	1	53
31322		Spot	2	1	54
4616		Spot	2	1	55
8820		Spot	2	1	56

## Sheet: Intensity Sum Ch=3
Intensity Sum Ch=3
Value	Unit	Category	Channel	Time	ID
11960		Spot	3	1	0
10819		Spot	3	1	1
3989		Spot	3	1	2
11987		Spot	3	1	3
21485		Spot	3	1	4
63987		Spot	3	1	5
22182		Spot	3	1	6
20489		Spot	3	1	7
31870		Spot	3	1	8
1367		Spot	3	1	9
1234		Spot	3	1	10
19222		Spot	3	1	11
19781		Spot	3	1	12
17136		Spot	3	1	13
87826		Spot	3	1	14
15919		Spot	3	1	15
47582		Spot	3	1	16
11891		Spot	3	1	17
51154		Spot	3	1	18
16373		Spot	3	1	19
37287		Spot	3	1	20
18111		Spot	3	1	21
44916		Spot	3	1	22
65632		Spot	3	1	23
1951		Spot	3	1	24
26972		Spot	3	1	25
23502		Spot	3	1	26
41075		Spot	3	1	27
51457		Spot	3	1	28
33895		Spot	3	1	29
12806		Spot	3	1	30
6554		Spot	3	1	31
30001		Spot	3	1	32
51389		Spot	3	1	33
55084		Spot	3	1	34
28260		Spot	3	1	35
53869		Spot	3	1	36
23792		Spot	3	1	37
14377		Spot	3	1	38
2200		Spot	3	1	39
13414		Spot	3	1	40
14546		Spot	3	1	41
35331		Spot	3	1	42
52060		Spot	3	1	43
47093		Spot	3	1	44
14755		Spot	3	1	45
32373		Spot	3	1	46
49217		Spot	3	1	47
34361		Spot	3	1	48
22330		Spot	3	1	49
68449		Spot	3	1	50
19420		Spot	3	1	51
8325		Spot	3	1	52
18942		Spot	3	1	53
20678		Spot	3	1	54
5057		Spot	3	1	55
5069		Spot	3	1	56
