# Supplementary material for: Nontypeable Haemophilus influenzae Induces Sustained Lung Oxidative Stress and Protease Expression
Source: PLoS One. 2015 Mar 20;10(3):e0120371. doi: 10.1371/journal.pone.0120371 (PMC4368769; doi:10.1371/journal.pone.0120371)
Supplement: S1 Dataset — The images are the raw picutres taken from the confocal microscope. They can be opened with NIKON software using the attached link: http://www.nikoninstruments.com/Products/Software/NIS-Elements-Advanced-Research/NIS-Elements-Viewer. (ZIP) [file pone.0120371.s001.zip › AM/3 hr dnase/2.xls]

## Sheet: Overall
Overall
Variable	Value	Unit	ID
Total Number of Spots	70

## Sheet: Intensity Sum Ch=1
Intensity Sum Ch=1
Value	Unit	Category	Channel	Time	ID
250439		Spot	1	1	0
974097		Spot	1	1	1
750630		Spot	1	1	2
768829		Spot	1	1	3
559791		Spot	1	1	4
1018200		Spot	1	1	5
880053		Spot	1	1	6
974180		Spot	1	1	7
902531		Spot	1	1	8
741483		Spot	1	1	9
823024		Spot	1	1	10
849395		Spot	1	1	11
628802		Spot	1	1	12
1062180		Spot	1	1	13
1363950		Spot	1	1	14
1594570		Spot	1	1	15
741418		Spot	1	1	16
1078520		Spot	1	1	17
884895		Spot	1	1	18
746449		Spot	1	1	19
781927		Spot	1	1	20
1056040		Spot	1	1	21
774036		Spot	1	1	22
856755		Spot	1	1	23
1242800		Spot	1	1	24
719394		Spot	1	1	25
1223380		Spot	1	1	26
637809		Spot	1	1	27
1342380		Spot	1	1	28
556671		Spot	1	1	29
971195		Spot	1	1	30
734331		Spot	1	1	31
1252250		Spot	1	1	32
836634		Spot	1	1	33
849002		Spot	1	1	34
1333160		Spot	1	1	35
936753		Spot	1	1	36
1016940		Spot	1	1	37
841472		Spot	1	1	38
1019190		Spot	1	1	39
849495		Spot	1	1	40
613457		Spot	1	1	41
1044870		Spot	1	1	42
1026080		Spot	1	1	43
1172200		Spot	1	1	44
934582		Spot	1	1	45
710667		Spot	1	1	46
1224720		Spot	1	1	47
1152520		Spot	1	1	48
1069570		Spot	1	1	49
906496		Spot	1	1	50
1020720		Spot	1	1	51
1125660		Spot	1	1	52
994336		Spot	1	1	53
1471910		Spot	1	1	54
2076310		Spot	1	1	55
1143710		Spot	1	1	56
1077310		Spot	1	1	57
890478		Spot	1	1	58
529200		Spot	1	1	59
686988		Spot	1	1	60
590232		Spot	1	1	61
709309		Spot	1	1	62
769291		Spot	1	1	63
1882960		Spot	1	1	64
1025260		Spot	1	1	65
501805		Spot	1	1	66
749993		Spot	1	1	67
770446		Spot	1	1	68
141541		Spot	1	1	69

## Sheet: Intensity Sum Ch=2
Intensity Sum Ch=2
Value	Unit	Category	Channel	Time	ID
5932		Spot	2	1	0
22326		Spot	2	1	1
46941		Spot	2	1	2
28401		Spot	2	1	3
20228		Spot	2	1	4
50085		Spot	2	1	5
58764		Spot	2	1	6
100396		Spot	2	1	7
66956		Spot	2	1	8
81466		Spot	2	1	9
75574		Spot	2	1	10
51481		Spot	2	1	11
29495		Spot	2	1	12
43977		Spot	2	1	13
115624		Spot	2	1	14
105449		Spot	2	1	15
125613		Spot	2	1	16
154992		Spot	2	1	17
64975		Spot	2	1	18
40245		Spot	2	1	19
88044		Spot	2	1	20
104366		Spot	2	1	21
46723		Spot	2	1	22
126976		Spot	2	1	23
235186		Spot	2	1	24
31407		Spot	2	1	25
100955		Spot	2	1	26
52330		Spot	2	1	27
219803		Spot	2	1	28
201589		Spot	2	1	29
74891		Spot	2	1	30
114949		Spot	2	1	31
112283		Spot	2	1	32
69931		Spot	2	1	33
32952		Spot	2	1	34
165018		Spot	2	1	35
52798		Spot	2	1	36
137599		Spot	2	1	37
105318		Spot	2	1	38
51245		Spot	2	1	39
155304		Spot	2	1	40
56597		Spot	2	1	41
106376		Spot	2	1	42
65272		Spot	2	1	43
189532		Spot	2	1	44
128115		Spot	2	1	45
55926		Spot	2	1	46
67303		Spot	2	1	47
58517		Spot	2	1	48
99875		Spot	2	1	49
93941		Spot	2	1	50
54760		Spot	2	1	51
65985		Spot	2	1	52
237280		Spot	2	1	53
72503		Spot	2	1	54
434918		Spot	2	1	55
7578		Spot	2	1	56
117060		Spot	2	1	57
78372		Spot	2	1	58
16285		Spot	2	1	59
72716		Spot	2	1	60
28179		Spot	2	1	61
50583		Spot	2	1	62
61831		Spot	2	1	63
141419		Spot	2	1	64
53632		Spot	2	1	65
4532		Spot	2	1	66
75404		Spot	2	1	67
26337		Spot	2	1	68
5355		Spot	2	1	69

## Sheet: Intensity Sum Ch=3
Intensity Sum Ch=3
Value	Unit	Category	Channel	Time	ID
2803		Spot	3	1	0
17160		Spot	3	1	1
16324		Spot	3	1	2
11115		Spot	3	1	3
7437		Spot	3	1	4
19839		Spot	3	1	5
19094		Spot	3	1	6
21453		Spot	3	1	7
64944		Spot	3	1	8
21258		Spot	3	1	9
48023		Spot	3	1	10
18251		Spot	3	1	11
14175		Spot	3	1	12
50119		Spot	3	1	13
35062		Spot	3	1	14
21562		Spot	3	1	15
28887		Spot	3	1	16
51308		Spot	3	1	17
33636		Spot	3	1	18
22219		Spot	3	1	19
18625		Spot	3	1	20
45426		Spot	3	1	21
44795		Spot	3	1	22
26715		Spot	3	1	23
47581		Spot	3	1	24
25910		Spot	3	1	25
41634		Spot	3	1	26
30444		Spot	3	1	27
35275		Spot	3	1	28
22619		Spot	3	1	29
41842		Spot	3	1	30
29483		Spot	3	1	31
21063		Spot	3	1	32
17078		Spot	3	1	33
53512		Spot	3	1	34
24166		Spot	3	1	35
12680		Spot	3	1	36
45371		Spot	3	1	37
48038		Spot	3	1	38
52820		Spot	3	1	39
44285		Spot	3	1	40
54859		Spot	3	1	41
26960		Spot	3	1	42
12580		Spot	3	1	43
49342		Spot	3	1	44
38775		Spot	3	1	45
78343		Spot	3	1	46
63828		Spot	3	1	47
16862		Spot	3	1	48
36442		Spot	3	1	49
34238		Spot	3	1	50
19044		Spot	3	1	51
13496		Spot	3	1	52
49264		Spot	3	1	53
42814		Spot	3	1	54
97573		Spot	3	1	55
6490		Spot	3	1	56
22288		Spot	3	1	57
25825		Spot	3	1	58
21262		Spot	3	1	59
41814		Spot	3	1	60
16017		Spot	3	1	61
29005		Spot	3	1	62
23604		Spot	3	1	63
33569		Spot	3	1	64
13416		Spot	3	1	65
2278		Spot	3	1	66
9685		Spot	3	1	67
13290		Spot	3	1	68
2964		Spot	3	1	69
