# Supplementary material for: Nontypeable Haemophilus influenzae Induces Sustained Lung Oxidative Stress and Protease Expression
Source: PLoS One. 2015 Mar 20;10(3):e0120371. doi: 10.1371/journal.pone.0120371 (PMC4368769; doi:10.1371/journal.pone.0120371)
Supplement: S1 Dataset — The images are the raw picutres taken from the confocal microscope. They can be opened with NIKON software using the attached link: http://www.nikoninstruments.com/Products/Software/NIS-Elements-Advanced-Research/NIS-Elements-Viewer. (ZIP) [file pone.0120371.s001.zip › AM/3 hr dnase/3.xls]

## Sheet: Overall
Overall
Variable	Value	Unit	ID
Total Number of Spots	68

## Sheet: Intensity Sum Ch=1
Intensity Sum Ch=1
Value	Unit	Category	Channel	Time	ID
699376		Spot	1	1	0
632288		Spot	1	1	1
1040260		Spot	1	1	2
731646		Spot	1	1	3
881863		Spot	1	1	4
170538		Spot	1	1	5
784285		Spot	1	1	6
647562		Spot	1	1	7
693597		Spot	1	1	8
860652		Spot	1	1	9
861410		Spot	1	1	10
763506		Spot	1	1	11
946154		Spot	1	1	12
1169550		Spot	1	1	13
834612		Spot	1	1	14
515865		Spot	1	1	15
549280		Spot	1	1	16
623599		Spot	1	1	17
589801		Spot	1	1	18
641838		Spot	1	1	19
528169		Spot	1	1	20
453489		Spot	1	1	21
1505140		Spot	1	1	22
725208		Spot	1	1	23
598303		Spot	1	1	24
816382		Spot	1	1	25
701576		Spot	1	1	26
904680		Spot	1	1	27
888151		Spot	1	1	28
960630		Spot	1	1	29
1138830		Spot	1	1	30
991037		Spot	1	1	31
742646		Spot	1	1	32
1030150		Spot	1	1	33
1518000		Spot	1	1	34
733044		Spot	1	1	35
733527		Spot	1	1	36
1007630		Spot	1	1	37
758873		Spot	1	1	38
917382		Spot	1	1	39
984298		Spot	1	1	40
636520		Spot	1	1	41
658246		Spot	1	1	42
1824000		Spot	1	1	43
667789		Spot	1	1	44
1190870		Spot	1	1	45
655162		Spot	1	1	46
805752		Spot	1	1	47
1071830		Spot	1	1	48
1139280		Spot	1	1	49
1082190		Spot	1	1	50
1100840		Spot	1	1	51
1181160		Spot	1	1	52
530178		Spot	1	1	53
778319		Spot	1	1	54
700477		Spot	1	1	55
1279180		Spot	1	1	56
603880		Spot	1	1	57
512116		Spot	1	1	58
522399		Spot	1	1	59
630544		Spot	1	1	60
813858		Spot	1	1	61
864112		Spot	1	1	62
752264		Spot	1	1	63
693063		Spot	1	1	64
585520		Spot	1	1	65
819344		Spot	1	1	66
1415620		Spot	1	1	67

## Sheet: Intensity Sum Ch=2
Intensity Sum Ch=2
Value	Unit	Category	Channel	Time	ID
45929		Spot	2	1	0
42899		Spot	2	1	1
120238		Spot	2	1	2
67744		Spot	2	1	3
73455		Spot	2	1	4
3632		Spot	2	1	5
51190		Spot	2	1	6
40450		Spot	2	1	7
115525		Spot	2	1	8
134279		Spot	2	1	9
18095		Spot	2	1	10
53705		Spot	2	1	11
80044		Spot	2	1	12
21161		Spot	2	1	13
137121		Spot	2	1	14
7115		Spot	2	1	15
87168		Spot	2	1	16
33132		Spot	2	1	17
6076		Spot	2	1	18
54700		Spot	2	1	19
7801		Spot	2	1	20
19569		Spot	2	1	21
130502		Spot	2	1	22
70632		Spot	2	1	23
29902		Spot	2	1	24
53415		Spot	2	1	25
37513		Spot	2	1	26
218618		Spot	2	1	27
82167		Spot	2	1	28
94799		Spot	2	1	29
64567		Spot	2	1	30
108529		Spot	2	1	31
48160		Spot	2	1	32
107316		Spot	2	1	33
143198		Spot	2	1	34
50947		Spot	2	1	35
89077		Spot	2	1	36
66708		Spot	2	1	37
29425		Spot	2	1	38
114644		Spot	2	1	39
111874		Spot	2	1	40
63675		Spot	2	1	41
172295		Spot	2	1	42
327065		Spot	2	1	43
52683		Spot	2	1	44
81535		Spot	2	1	45
81729		Spot	2	1	46
39752		Spot	2	1	47
274536		Spot	2	1	48
268876		Spot	2	1	49
120851		Spot	2	1	50
84434		Spot	2	1	51
111786		Spot	2	1	52
8302		Spot	2	1	53
87361		Spot	2	1	54
28815		Spot	2	1	55
57198		Spot	2	1	56
32285		Spot	2	1	57
26512		Spot	2	1	58
22929		Spot	2	1	59
64520		Spot	2	1	60
41003		Spot	2	1	61
63878		Spot	2	1	62
77927		Spot	2	1	63
40025		Spot	2	1	64
26914		Spot	2	1	65
80877		Spot	2	1	66
123519		Spot	2	1	67

## Sheet: Intensity Sum Ch=3
Intensity Sum Ch=3
Value	Unit	Category	Channel	Time	ID
48323		Spot	3	1	0
10610		Spot	3	1	1
25204		Spot	3	1	2
30999		Spot	3	1	3
38347		Spot	3	1	4
2984		Spot	3	1	5
19277		Spot	3	1	6
28086		Spot	3	1	7
41765		Spot	3	1	8
63393		Spot	3	1	9
13174		Spot	3	1	10
75126		Spot	3	1	11
116244		Spot	3	1	12
29318		Spot	3	1	13
53874		Spot	3	1	14
1638		Spot	3	1	15
43041		Spot	3	1	16
14332		Spot	3	1	17
1748		Spot	3	1	18
42057		Spot	3	1	19
2380		Spot	3	1	20
16095		Spot	3	1	21
96546		Spot	3	1	22
73158		Spot	3	1	23
45928		Spot	3	1	24
73543		Spot	3	1	25
28303		Spot	3	1	26
62721		Spot	3	1	27
87706		Spot	3	1	28
28496		Spot	3	1	29
43686		Spot	3	1	30
101760		Spot	3	1	31
56757		Spot	3	1	32
34749		Spot	3	1	33
110831		Spot	3	1	34
79458		Spot	3	1	35
37728		Spot	3	1	36
58411		Spot	3	1	37
47207		Spot	3	1	38
61394		Spot	3	1	39
43508		Spot	3	1	40
39308		Spot	3	1	41
37259		Spot	3	1	42
78517		Spot	3	1	43
13658		Spot	3	1	44
98196		Spot	3	1	45
29475		Spot	3	1	46
51171		Spot	3	1	47
102468		Spot	3	1	48
73188		Spot	3	1	49
40352		Spot	3	1	50
29396		Spot	3	1	51
43633		Spot	3	1	52
5205		Spot	3	1	53
34185		Spot	3	1	54
87210		Spot	3	1	55
27425		Spot	3	1	56
17127		Spot	3	1	57
16017		Spot	3	1	58
31520		Spot	3	1	59
30612		Spot	3	1	60
14233		Spot	3	1	61
66938		Spot	3	1	62
56100		Spot	3	1	63
35855		Spot	3	1	64
10877		Spot	3	1	65
56454		Spot	3	1	66
31576		Spot	3	1	67
