# Supplementary material for: Nontypeable Haemophilus influenzae Induces Sustained Lung Oxidative Stress and Protease Expression
Source: PLoS One. 2015 Mar 20;10(3):e0120371. doi: 10.1371/journal.pone.0120371 (PMC4368769; doi:10.1371/journal.pone.0120371)
Supplement: S1 Dataset — The images are the raw picutres taken from the confocal microscope. They can be opened with NIKON software using the attached link: http://www.nikoninstruments.com/Products/Software/NIS-Elements-Advanced-Research/NIS-Elements-Viewer. (ZIP) [file pone.0120371.s001.zip › AM/3hr uninfected/1.xls]

## Sheet: Overall
Overall
Variable	Value	Unit	ID
Total Number of Spots	50

## Sheet: Intensity Sum Ch=1
Intensity Sum Ch=1
Value	Unit	Category	Channel	Time	ID
259024		Spot	1	1	0
494128		Spot	1	1	1
578585		Spot	1	1	2
457776		Spot	1	1	3
810296		Spot	1	1	4
1028950		Spot	1	1	5
454993		Spot	1	1	6
563469		Spot	1	1	7
521916		Spot	1	1	8
563171		Spot	1	1	9
579531		Spot	1	1	10
620243		Spot	1	1	11
506743		Spot	1	1	12
1073580		Spot	1	1	13
564557		Spot	1	1	14
891535		Spot	1	1	15
571818		Spot	1	1	16
456951		Spot	1	1	17
860395		Spot	1	1	18
1127370		Spot	1	1	19
832082		Spot	1	1	20
744303		Spot	1	1	21
590793		Spot	1	1	22
1193460		Spot	1	1	23
757016		Spot	1	1	24
911352		Spot	1	1	25
636440		Spot	1	1	26
1468390		Spot	1	1	27
511044		Spot	1	1	28
735386		Spot	1	1	29
657250		Spot	1	1	30
954363		Spot	1	1	31
918070		Spot	1	1	32
729222		Spot	1	1	33
489402		Spot	1	1	34
755836		Spot	1	1	35
757211		Spot	1	1	36
572081		Spot	1	1	37
414697		Spot	1	1	38
816782		Spot	1	1	39
493729		Spot	1	1	40
752175		Spot	1	1	41
773861		Spot	1	1	42
522213		Spot	1	1	43
1553550		Spot	1	1	44
527240		Spot	1	1	45
644082		Spot	1	1	46
587897		Spot	1	1	47
651146		Spot	1	1	48
700015		Spot	1	1	49

## Sheet: Intensity Sum Ch=2
Intensity Sum Ch=2
Value	Unit	Category	Channel	Time	ID
5375		Spot	2	1	0
7098		Spot	2	1	1
15029		Spot	2	1	2
11337		Spot	2	1	3
16781		Spot	2	1	4
17315		Spot	2	1	5
10041		Spot	2	1	6
11252		Spot	2	1	7
9240		Spot	2	1	8
9533		Spot	2	1	9
12606		Spot	2	1	10
28493		Spot	2	1	11
16755		Spot	2	1	12
91332		Spot	2	1	13
23130		Spot	2	1	14
30468		Spot	2	1	15
40739		Spot	2	1	16
11434		Spot	2	1	17
47556		Spot	2	1	18
76178		Spot	2	1	19
27108		Spot	2	1	20
39705		Spot	2	1	21
29027		Spot	2	1	22
25878		Spot	2	1	23
56139		Spot	2	1	24
40666		Spot	2	1	25
33627		Spot	2	1	26
85628		Spot	2	1	27
12979		Spot	2	1	28
34300		Spot	2	1	29
27669		Spot	2	1	30
70347		Spot	2	1	31
33969		Spot	2	1	32
17470		Spot	2	1	33
8025		Spot	2	1	34
30895		Spot	2	1	35
21274		Spot	2	1	36
30186		Spot	2	1	37
5902		Spot	2	1	38
42681		Spot	2	1	39
8434		Spot	2	1	40
40129		Spot	2	1	41
24115		Spot	2	1	42
30467		Spot	2	1	43
87630		Spot	2	1	44
7532		Spot	2	1	45
34135		Spot	2	1	46
27364		Spot	2	1	47
15266		Spot	2	1	48
26775		Spot	2	1	49

## Sheet: Intensity Sum Ch=3
Intensity Sum Ch=3
Value	Unit	Category	Channel	Time	ID
13377		Spot	3	1	0
12052		Spot	3	1	1
7229		Spot	3	1	2
13024		Spot	3	1	3
27788		Spot	3	1	4
11776		Spot	3	1	5
11333		Spot	3	1	6
8379		Spot	3	1	7
15619		Spot	3	1	8
5682		Spot	3	1	9
6782		Spot	3	1	10
20447		Spot	3	1	11
12761		Spot	3	1	12
56766		Spot	3	1	13
16390		Spot	3	1	14
30709		Spot	3	1	15
26935		Spot	3	1	16
6200		Spot	3	1	17
83123		Spot	3	1	18
42300		Spot	3	1	19
9760		Spot	3	1	20
39957		Spot	3	1	21
28943		Spot	3	1	22
25603		Spot	3	1	23
35210		Spot	3	1	24
44429		Spot	3	1	25
30113		Spot	3	1	26
47962		Spot	3	1	27
13101		Spot	3	1	28
72549		Spot	3	1	29
34593		Spot	3	1	30
57268		Spot	3	1	31
38827		Spot	3	1	32
32507		Spot	3	1	33
10990		Spot	3	1	34
16787		Spot	3	1	35
28188		Spot	3	1	36
15460		Spot	3	1	37
8604		Spot	3	1	38
59296		Spot	3	1	39
5973		Spot	3	1	40
44060		Spot	3	1	41
17098		Spot	3	1	42
27857		Spot	3	1	43
61412		Spot	3	1	44
15467		Spot	3	1	45
22783		Spot	3	1	46
20925		Spot	3	1	47
9087		Spot	3	1	48
19018		Spot	3	1	49
