# Supplementary material for: Nontypeable Haemophilus influenzae Induces Sustained Lung Oxidative Stress and Protease Expression
Source: PLoS One. 2015 Mar 20;10(3):e0120371. doi: 10.1371/journal.pone.0120371 (PMC4368769; doi:10.1371/journal.pone.0120371)
Supplement: S1 Dataset — The images are the raw picutres taken from the confocal microscope. They can be opened with NIKON software using the attached link: http://www.nikoninstruments.com/Products/Software/NIS-Elements-Advanced-Research/NIS-Elements-Viewer. (ZIP) [file pone.0120371.s001.zip › AM/3hr uninfected/2.xls]

## Sheet: Overall
Overall
Variable	Value	Unit	ID
Total Number of Spots	33

## Sheet: Intensity Sum Ch=1
Intensity Sum Ch=1
Value	Unit	Category	Channel	Time	ID
496859		Spot	1	1	0
997248		Spot	1	1	1
524077		Spot	1	1	2
428505		Spot	1	1	3
602923		Spot	1	1	4
536734		Spot	1	1	5
406798		Spot	1	1	6
1057860		Spot	1	1	7
566304		Spot	1	1	8
659762		Spot	1	1	9
616941		Spot	1	1	10
582517		Spot	1	1	11
428758		Spot	1	1	12
648526		Spot	1	1	13
714382		Spot	1	1	14
564485		Spot	1	1	15
412590		Spot	1	1	16
744128		Spot	1	1	17
391871		Spot	1	1	18
598441		Spot	1	1	19
628606		Spot	1	1	20
493966		Spot	1	1	21
577677		Spot	1	1	22
499395		Spot	1	1	23
586889		Spot	1	1	24
673392		Spot	1	1	25
466021		Spot	1	1	26
129782		Spot	1	1	27
587747		Spot	1	1	28
874471		Spot	1	1	29
666252		Spot	1	1	30
719641		Spot	1	1	31
88116		Spot	1	1	32

## Sheet: Intensity Sum Ch=2
Intensity Sum Ch=2
Value	Unit	Category	Channel	Time	ID
91332	7021	Spot	2	1	0
87630	83123	Spot	2	1	1							91332	83123
85628	72549	Spot	2	1	2							87630	72549
76178	61412	Spot	2	1	3							85628	61412
70347	59296	Spot	2	1	4							76178	59296
70214	57268	Spot	2	1	5							70347	57268
56139	56766	Spot	2	1	6							70214	56766
47556	47962	Spot	2	1	7							56139	47962
42681	44568	Spot	2	1	8							47556	44568
40739	44429	Spot	2	1	9							42681	44429
40666	44060	Spot	2	1	10							40739	44060
40129	42300	Spot	2	1	11							40666	42300
39705	39957	Spot	2	1	12							40129	39957
34300	38827	Spot	2	1	13							39705	38827
34135	35210	Spot	2	1	14							34300	35210
33969	34593	Spot	2	1	15							34135	34593
33627	32507	Spot	2	1	16							33969	32507
33074	30709	Spot	2	1	17							55709.2	49676.7
33036	30113	Spot	2	1	18
31277	29930	Spot	2	1	19
30895	29074	Spot	2	1	20
30550	28943	Spot	2	1	21
30468	28188	Spot	2	1	22
30467	27857	Spot	2	1	23
30251	27788	Spot	2	1	24
30186	26935	Spot	2	1	25
29027	25913	Spot	2	1	26
28493	25603	Spot	2	1	27
28392	25293	Spot	2	1	28
27669	24329	Spot	2	1	29
27364	22783	Spot	2	1	30
27108	22444	Spot	2	1	31
26775	21982	Spot	2	1	32
25878	21632
24815	21498
24115	20925
23130	20447
22125	19395
21274	19018
21123	18009
20320	17958
20121	17874
19392	17586
17501	17098
17470	16787
17400	16390
17315	15619
16984	15467
16781	15460
16755	15356
16683	13811
16625	13377
16222	13101
15266	13034
15029	13024
14749	12761
14611	12634
14374	12055
13744	12052
13473	11910
13433	11776
13368	11751
13193	11333
12979	11184
12606	10990
12296	10180
11548	10022
11434	9760
11337	9521
11252	9087
11116	9057
11092	9000
10602	8876
10280	8825
10174	8604
10041	8456
9654	8379
9533	8163
9240	7943
9064	7337
9021	7309
8951	7229
8887	6954
8739	6857
8648	6782
8604	6730
8434	6673
8351	6452
8292	6254
8025	6200
7916	5973
7532	5863
7098	5682
6661	5236
6261	5200
5927	4476
5902	4309
5876	4295
5599	4201
5380	4153
5375	3648
5291	3321
5222	3082
4778	2898
3832	2864
3782	2214
3399	880
1528	710
1091	424

## Sheet: Intensity Sum Ch=3
Intensity Sum Ch=3
Value	Unit	Category	Channel	Time	ID
7021		Spot	3	1	0
9000		Spot	3	1	1
11184		Spot	3	1	2
4153		Spot	3	1	3
8876		Spot	3	1	4
7337		Spot	3	1	5
2864		Spot	3	1	6
29074		Spot	3	1	7
11751		Spot	3	1	8
9521		Spot	3	1	9
9057		Spot	3	1	10
17874		Spot	3	1	11
2898		Spot	3	1	12
3082		Spot	3	1	13
21498		Spot	3	1	14
6673		Spot	3	1	15
3648		Spot	3	1	16
8825		Spot	3	1	17
5863		Spot	3	1	18
10022		Spot	3	1	19
10180		Spot	3	1	20
3321		Spot	3	1	21
4476		Spot	3	1	22
5200		Spot	3	1	23
4201		Spot	3	1	24
6857		Spot	3	1	25
7943		Spot	3	1	26
710		Spot	3	1	27
4295		Spot	3	1	28
13811		Spot	3	1	29
21982		Spot	3	1	30
7309		Spot	3	1	31
880		Spot	3	1	32
