# Supplementary material for: Nontypeable Haemophilus influenzae Induces Sustained Lung Oxidative Stress and Protease Expression
Source: PLoS One. 2015 Mar 20;10(3):e0120371. doi: 10.1371/journal.pone.0120371 (PMC4368769; doi:10.1371/journal.pone.0120371)
Supplement: S1 Dataset — The images are the raw picutres taken from the confocal microscope. They can be opened with NIKON software using the attached link: http://www.nikoninstruments.com/Products/Software/NIS-Elements-Advanced-Research/NIS-Elements-Viewer. (ZIP) [file pone.0120371.s001.zip › AM/3hr uninfected/3.xls]

## Sheet: Overall
Overall
Variable	Value	Unit	ID
Total Number of Spots	26

## Sheet: Intensity Sum Ch=1
Intensity Sum Ch=1
Value	Unit	Category	Channel	Time	ID
404587		Spot	1	1	0
830614		Spot	1	1	1
381054		Spot	1	1	2
454684		Spot	1	1	3
406228		Spot	1	1	4
432764		Spot	1	1	5
372682		Spot	1	1	6
479803		Spot	1	1	7
481842		Spot	1	1	8
779009		Spot	1	1	9
397689		Spot	1	1	10
619487		Spot	1	1	11
816772		Spot	1	1	12
603695		Spot	1	1	13
394150		Spot	1	1	14
581972		Spot	1	1	15
780509		Spot	1	1	16
507710		Spot	1	1	17
553452		Spot	1	1	18
523741		Spot	1	1	19
1036680		Spot	1	1	20
526487		Spot	1	1	21
1048550		Spot	1	1	22
501829		Spot	1	1	23
585426		Spot	1	1	24
193356		Spot	1	1	25

## Sheet: Intensity Sum Ch=2
Intensity Sum Ch=2
Value	Unit	Category	Channel	Time	ID
19392		Spot	2	1	0
16222		Spot	2	1	1
9654		Spot	2	1	2
13433		Spot	2	1	3
3782		Spot	2	1	4
5876		Spot	2	1	5
5599		Spot	2	1	6
21123		Spot	2	1	7
10280		Spot	2	1	8
31277		Spot	2	1	9
11548		Spot	2	1	10
33036		Spot	2	1	11
13368		Spot	2	1	12
28392		Spot	2	1	13
8604		Spot	2	1	14
8739		Spot	2	1	15
24815		Spot	2	1	16
5291		Spot	2	1	17
17501		Spot	2	1	18
13744		Spot	2	1	19
33074		Spot	2	1	20
8648		Spot	2	1	21
30251		Spot	2	1	22
30550		Spot	2	1	23
14374		Spot	2	1	24
1091		Spot	2	1	25

## Sheet: Intensity Sum Ch=3
Intensity Sum Ch=3
Value	Unit	Category	Channel	Time	ID
29930		Spot	3	1	0
15356		Spot	3	1	1
6452		Spot	3	1	2
6954		Spot	3	1	3
4309		Spot	3	1	4
8163		Spot	3	1	5
2214		Spot	3	1	6
17958		Spot	3	1	7
5236		Spot	3	1	8
17586		Spot	3	1	9
13034		Spot	3	1	10
19395		Spot	3	1	11
6254		Spot	3	1	12
44568		Spot	3	1	13
12055		Spot	3	1	14
12634		Spot	3	1	15
25913		Spot	3	1	16
18009		Spot	3	1	17
11910		Spot	3	1	18
8456		Spot	3	1	19
25293		Spot	3	1	20
6730		Spot	3	1	21
22444		Spot	3	1	22
24329		Spot	3	1	23
21632		Spot	3	1	24
424		Spot	3	1	25
