# Supplementary material for: Nontypeable Haemophilus influenzae Induces Sustained Lung Oxidative Stress and Protease Expression
Source: PLoS One. 2015 Mar 20;10(3):e0120371. doi: 10.1371/journal.pone.0120371 (PMC4368769; doi:10.1371/journal.pone.0120371)
Supplement: S2 Dataset — The images are the raw picutres taken from the confocal microscope. They can be opened with NIKON software using the attached link: http://www.nikoninstruments.com/Products/Software/NIS-Elements-Advanced-Research/NIS-Elements-Viewer. (ZIP) [file pone.0120371.s002.zip]

Archive with 64 entries (54 files):
- BB/
- BB/1 hr infect/
- BB/1 hr infect/1.nd2
- BB/1 hr infect/1.xls
- BB/1 hr infect/2.nd2
- BB/1 hr infect/2.xls
- BB/1 hr infect/3.nd2
- BB/1 hr infect/3.xls
- BB/1hr dnase/
- BB/1hr dnase/1.nd2
- BB/1hr dnase/1.xls
- BB/1hr dnase/2.nd2
- BB/1hr dnase/2.xls
- BB/1hr dnase/3.nd2
- BB/1hr dnase/3.xls
- BB/1hr uninfect/
- BB/1hr uninfect/1.nd2
- BB/1hr uninfect/1.xls
- BB/1hr uninfect/2.nd2
- BB/1hr uninfect/2.xls
- BB/1hr uninfect/3.nd2
- BB/1hr uninfect/3.xls
- BB/20 minute dnase/
- BB/20 minute dnase/1.nd2
- BB/20 minute dnase/1.xls
- BB/20 minute dnase/2.nd2
- BB/20 minute dnase/2.xls
- BB/20 minute dnase/3.nd2
- BB/20 minute dnase/3.xls
- BB/20 minute infect/
- BB/20 minute infect/1.nd2
- BB/20 minute infect/1.xls
- BB/20 minute infect/2.nd2
- BB/20 minute infect/2.xls
- BB/20 minute infect/3.nd2
- BB/20 minute infect/3.xls
- BB/20 minute uninfect/
- BB/20 minute uninfect/1.nd2
- BB/20 minute uninfect/1.xls
- BB/20 minute uninfect/2.nd2
- BB/20 minute uninfect/2.xls
- BB/20 minute uninfect/3.nd2
- BB/20 minute uninfect/3.xls
- BB/3hr dnase/
- BB/3hr dnase/1.nd2
- BB/3hr dnase/1.xls
- BB/3hr dnase/2.nd2
- BB/3hr dnase/2.xls
- BB/3hr dnase/3.nd2
- BB/3hr dnase/3.xls
- BB/3hr infected/
- BB/3hr infected/1.nd2
- BB/3hr infected/1.xls
- BB/3hr infected/2.nd2
- BB/3hr infected/2.xls
- BB/3hr infected/3.nd2
- BB/3hr infected/3.xls
- BB/3hr uninfected/
- BB/3hr uninfected/1.nd2
- BB/3hr uninfected/1.xls
- BB/3hr uninfected/2.nd2
- BB/3hr uninfected/2.xls
- BB/3hr uninfected/3.nd2
- BB/3hr uninfected/3.xls
