# Supplementary material for: Nontypeable Haemophilus influenzae Induces Sustained Lung Oxidative Stress and Protease Expression
Source: PLoS One. 2015 Mar 20;10(3):e0120371. doi: 10.1371/journal.pone.0120371 (PMC4368769; doi:10.1371/journal.pone.0120371)
Supplement: S2 Dataset — The images are the raw picutres taken from the confocal microscope. They can be opened with NIKON software using the attached link: http://www.nikoninstruments.com/Products/Software/NIS-Elements-Advanced-Research/NIS-Elements-Viewer. (ZIP) [file pone.0120371.s002.zip › BB/1 hr infect/1.xls]

## Sheet: Overall
Overall
Variable	Value	Unit	ID
Total Number of Spots	21

## Sheet: Intensity Sum Ch=1
Intensity Sum Ch=1
Value	Unit	Category	Channel	Time	ID
414474		Spot	1	1	0
629824		Spot	1	1	1
530225		Spot	1	1	2
988239		Spot	1	1	3
935560		Spot	1	1	4
792081		Spot	1	1	5
1269680		Spot	1	1	6
634976		Spot	1	1	7
842326		Spot	1	1	8
945091		Spot	1	1	9
1015990		Spot	1	1	10
738236		Spot	1	1	11
709630		Spot	1	1	12
1233740		Spot	1	1	13
987400		Spot	1	1	14
1369860		Spot	1	1	15
1018970		Spot	1	1	16
857427		Spot	1	1	17
884624		Spot	1	1	18
856688		Spot	1	1	19
1901430		Spot	1	1	20

## Sheet: Intensity Sum Ch=2
Intensity Sum Ch=2
Value	Unit	Category	Channel	Time	ID
250899	127309	Spot	2	1	0
137317	103880	Spot	2	1	1								250899	127309		250899	127309
112919	75570	Spot	2	1	2								137317	103880		137317	103880
104292	69540	Spot	2	1	3								112919	75570		112919	115594
102867	63794	Spot	2	1	4								104292	69540		104292
101003	62041	Spot	2	1	5								102867	63794		102867
95016	60708	Spot	2	1	6								101003	62041		101003
92345	60605	Spot	2	1	7								95016	60708		134883
88386	57581	Spot	2	1	8								92345	60605
77944	54155	Spot	2	1	9								88386	57581
75097	51354	Spot	2	1	10								77944	54155
70483	50628	Spot	2	1	11								75097	51354
68747	44212	Spot	2	1	12								70483	50628
59765	43158	Spot	2	1	13								68747	44212
57465	42734	Spot	2	1	14								59765	43158
49977	42404	Spot	2	1	15								57465	42734
49234	42355	Spot	2	1	16								49977	42404
45429	37706	Spot	2	1	17								49234	42355
44788	37576	Spot	2	1	18								45429	37706
44616	36375	Spot	2	1	19								44788	37576
42837	36308	Spot	2	1	20								44616	36375
42024	34945												42837	36308
41548	34566												42024	34945
39935	34332												41548	34566
39271	34245												39935	34332
38283	33758												39271	34245
37670	33388												38283	33758
36065	32282												37670	33388
34104	32153												36065	32282
33816	32109												34104	32153
33710	30938												33816	32109
33694	30344												33710	30938
30931	28835												69285.5	49442.2
30829	27404
28734	27373
28283	26173
28070	25987
26979	25842
26536	25620
25761	25526
25659	25491
25249	23422
24147	23272
24012	23000
23678	22302
22716	21898
21703	21307
21699	21199
21540	20645
20679	19726
19472	18302
19416	17617
19042	16278
15402	13975
15114	13213
14561	13174
13557	12538
12637	10817
12330	10608
11240	9944
11019	9710
10788	9582
9410	9116
9245	8307
9083	7784
8903	7192
7743	4449
7595	3817
6783	3349
5936	2938
5763	2129
5080	2084
4387	1880
4360	1456
3699	1319
2850	1204
2840	1186
2005	171

## Sheet: Intensity Sum Ch=3
Intensity Sum Ch=3
Value	Unit	Category	Channel	Time	ID
171		Spot	3	1	0
20645		Spot	3	1	1
37576		Spot	3	1	2
27373		Spot	3	1	3
25526		Spot	3	1	4
30938		Spot	3	1	5
34332		Spot	3	1	6
1880		Spot	3	1	7
33388		Spot	3	1	8
51354		Spot	3	1	9
34566		Spot	3	1	10
13975		Spot	3	1	11
37706		Spot	3	1	12
44212		Spot	3	1	13
54155		Spot	3	1	14
57581		Spot	3	1	15
63794		Spot	3	1	16
34245		Spot	3	1	17
21307		Spot	3	1	18
36375		Spot	3	1	19
50628		Spot	3	1	20
33891.8
