# Supplementary material for: Nontypeable Haemophilus influenzae Induces Sustained Lung Oxidative Stress and Protease Expression
Source: PLoS One. 2015 Mar 20;10(3):e0120371. doi: 10.1371/journal.pone.0120371 (PMC4368769; doi:10.1371/journal.pone.0120371)
Supplement: S2 Dataset — The images are the raw picutres taken from the confocal microscope. They can be opened with NIKON software using the attached link: http://www.nikoninstruments.com/Products/Software/NIS-Elements-Advanced-Research/NIS-Elements-Viewer. (ZIP) [file pone.0120371.s002.zip › BB/1 hr infect/2.xls]

## Sheet: Overall
Overall
Variable	Value	Unit	ID
Total Number of Spots	31

## Sheet: Intensity Sum Ch=1
Intensity Sum Ch=1
Value	Unit	Category	Channel	Time	ID
474219		Spot	1	1	0
1009310		Spot	1	1	1
873671		Spot	1	1	2
649332		Spot	1	1	3
923456		Spot	1	1	4
467234		Spot	1	1	5
1226440		Spot	1	1	6
788090		Spot	1	1	7
1244610		Spot	1	1	8
176656		Spot	1	1	9
987752		Spot	1	1	10
483951		Spot	1	1	11
1166610		Spot	1	1	12
939260		Spot	1	1	13
956896		Spot	1	1	14
961368		Spot	1	1	15
1385660		Spot	1	1	16
969355		Spot	1	1	17
726823		Spot	1	1	18
811922		Spot	1	1	19
795216		Spot	1	1	20
1157820		Spot	1	1	21
1261780		Spot	1	1	22
1037690		Spot	1	1	23
1223130		Spot	1	1	24
1610210		Spot	1	1	25
1189610		Spot	1	1	26
1118970		Spot	1	1	27
682424		Spot	1	1	28
263540		Spot	1	1	29
389769		Spot	1	1	30

## Sheet: Intensity Sum Ch=2
Intensity Sum Ch=2
Value	Unit	Category	Channel	Time	ID
5936		Spot	2	1	0
38283		Spot	2	1	1
41548		Spot	2	1	2
24012		Spot	2	1	3
28734		Spot	2	1	4
30931		Spot	2	1	5
137317		Spot	2	1	6
23678		Spot	2	1	7
49234		Spot	2	1	8
22716		Spot	2	1	9
33816		Spot	2	1	10
24147		Spot	2	1	11
42024		Spot	2	1	12
39271		Spot	2	1	13
75097		Spot	2	1	14
25249		Spot	2	1	15
95016		Spot	2	1	16
7743		Spot	2	1	17
39935		Spot	2	1	18
19416		Spot	2	1	19
21540		Spot	2	1	20
92345		Spot	2	1	21
250899		Spot	2	1	22
36065		Spot	2	1	23
68747		Spot	2	1	24
9410		Spot	2	1	25
6783		Spot	2	1	26
112919		Spot	2	1	27
3699		Spot	2	1	28
5080		Spot	2	1	29
2840		Spot	2	1	30
45626.8

## Sheet: Intensity Sum Ch=3
Intensity Sum Ch=3
Value	Unit	Category	Channel	Time	ID
1204		Spot	3	1	0
25620		Spot	3	1	1
21199		Spot	3	1	2
27404		Spot	3	1	3
25842		Spot	3	1	4
32282		Spot	3	1	5
75570		Spot	3	1	6
23272		Spot	3	1	7
103880		Spot	3	1	8
13213		Spot	3	1	9
42404		Spot	3	1	10
42734		Spot	3	1	11
30344		Spot	3	1	12
42355		Spot	3	1	13
33758		Spot	3	1	14
9582		Spot	3	1	15
60605		Spot	3	1	16
2129		Spot	3	1	17
22302		Spot	3	1	18
10608		Spot	3	1	19
32153		Spot	3	1	20
60708		Spot	3	1	21
127309		Spot	3	1	22
28835		Spot	3	1	23
62041		Spot	3	1	24
3349		Spot	3	1	25
4449		Spot	3	1	26
69540		Spot	3	1	27
2084		Spot	3	1	28
3817		Spot	3	1	29
1186		Spot	3	1	30
34685.8
