# Supplementary material for: Nontypeable Haemophilus influenzae Induces Sustained Lung Oxidative Stress and Protease Expression
Source: PLoS One. 2015 Mar 20;10(3):e0120371. doi: 10.1371/journal.pone.0120371 (PMC4368769; doi:10.1371/journal.pone.0120371)
Supplement: S2 Dataset — The images are the raw picutres taken from the confocal microscope. They can be opened with NIKON software using the attached link: http://www.nikoninstruments.com/Products/Software/NIS-Elements-Advanced-Research/NIS-Elements-Viewer. (ZIP) [file pone.0120371.s002.zip › BB/1 hr infect/3.xls]

## Sheet: Overall
Overall
Variable	Value	Unit	ID
Total Number of Spots	26

## Sheet: Intensity Sum Ch=1
Intensity Sum Ch=1
Value	Unit	Category	Channel	Time	ID
173645		Spot	1	1	0
471401		Spot	1	1	1
431616		Spot	1	1	2
1155760		Spot	1	1	3
732761		Spot	1	1	4
591675		Spot	1	1	5
841575		Spot	1	1	6
784128		Spot	1	1	7
716131		Spot	1	1	8
582460		Spot	1	1	9
715102		Spot	1	1	10
1032940		Spot	1	1	11
1075830		Spot	1	1	12
407112		Spot	1	1	13
738892		Spot	1	1	14
1112620		Spot	1	1	15
1399700		Spot	1	1	16
783298		Spot	1	1	17
753796		Spot	1	1	18
1679970		Spot	1	1	19
986201		Spot	1	1	20
855200		Spot	1	1	21
1841070		Spot	1	1	22
799257		Spot	1	1	23
699049		Spot	1	1	24
770985		Spot	1	1	25

## Sheet: Intensity Sum Ch=2
Intensity Sum Ch=2
Value	Unit	Category	Channel	Time	ID
2850		Spot	2	1	0
4360		Spot	2	1	1
13557		Spot	2	1	2
37670		Spot	2	1	3
26979		Spot	2	1	4
26536		Spot	2	1	5
25761		Spot	2	1	6
9083		Spot	2	1	7
14561		Spot	2	1	8
9245		Spot	2	1	9
12637		Spot	2	1	10
19042		Spot	2	1	11
33710		Spot	2	1	12
4387		Spot	2	1	13
28070		Spot	2	1	14
11019		Spot	2	1	15
77944		Spot	2	1	16
28283		Spot	2	1	17
12330		Spot	2	1	18
8903		Spot	2	1	19
11240		Spot	2	1	20
10788		Spot	2	1	21
25659		Spot	2	1	22
7595		Spot	2	1	23
21703		Spot	2	1	24
15402		Spot	2	1	25
19204.4

## Sheet: Intensity Sum Ch=3
Intensity Sum Ch=3
Value	Unit	Category	Channel	Time	ID
1319		Spot	3	1	0
9944		Spot	3	1	1
8307		Spot	3	1	2
25987		Spot	3	1	3
10817		Spot	3	1	4
9710		Spot	3	1	5
19726		Spot	3	1	6
7784		Spot	3	1	7
13174		Spot	3	1	8
21898		Spot	3	1	9
34945		Spot	3	1	10
18302		Spot	3	1	11
23000		Spot	3	1	12
1456		Spot	3	1	13
23422		Spot	3	1	14
7192		Spot	3	1	15
43158		Spot	3	1	16
36308		Spot	3	1	17
25491		Spot	3	1	18
2938		Spot	3	1	19
17617		Spot	3	1	20
9116		Spot	3	1	21
32109		Spot	3	1	22
12538		Spot	3	1	23
26173		Spot	3	1	24
16278		Spot	3	1	25
17642.7
