# Supplementary material for: Nontypeable Haemophilus influenzae Induces Sustained Lung Oxidative Stress and Protease Expression
Source: PLoS One. 2015 Mar 20;10(3):e0120371. doi: 10.1371/journal.pone.0120371 (PMC4368769; doi:10.1371/journal.pone.0120371)
Supplement: S2 Dataset — The images are the raw picutres taken from the confocal microscope. They can be opened with NIKON software using the attached link: http://www.nikoninstruments.com/Products/Software/NIS-Elements-Advanced-Research/NIS-Elements-Viewer. (ZIP) [file pone.0120371.s002.zip › BB/1hr dnase/1.xls]

## Sheet: Overall
Overall
Variable	Value	Unit	ID
Total Number of Spots	17

## Sheet: Intensity Sum Ch=1
Intensity Sum Ch=1
Value	Unit	Category	Channel	Time	ID
827573		Spot	1	1	0
738951		Spot	1	1	1
645648		Spot	1	1	2
927941		Spot	1	1	3
1415200		Spot	1	1	4
1003130		Spot	1	1	5
1102510		Spot	1	1	6
825644		Spot	1	1	7
1915300		Spot	1	1	8
590809		Spot	1	1	9
797793		Spot	1	1	10
1010450		Spot	1	1	11
1134430		Spot	1	1	12
878863		Spot	1	1	13
950550		Spot	1	1	14
719323		Spot	1	1	15
813089		Spot	1	1	16

## Sheet: Intensity Sum Ch=2
Intensity Sum Ch=2
Value	Unit	Category	Channel	Time	ID
177458	20539	Spot	2	1	0
138303	99696	Spot	2	1	1								177458	20539			177458	20539
100123	87919	Spot	2	1	2								138303	99696			138303	99696
98587	74819	Spot	2	1	3								100123	87919			100123	87919
96431	55336	Spot	2	1	4								98587	74819			138628	69384.7
82046	49663	Spot	2	1	5								96431	55336
81583	47250	Spot	2	1	6								82046	49663
78222	46802	Spot	2	1	7								81583	47250
77830	44719	Spot	2	1	8								78222	46802
55521	40800	Spot	2	1	9								77830	44719
55214	40398	Spot	2	1	10								55521	40800
53948	38095	Spot	2	1	11								55214	40398
51244	37482	Spot	2	1	12								53948	38095
50062	37168	Spot	2	1	13								51244	37482
48716	34598	Spot	2	1	14								50062	37168
48667	33981	Spot	2	1	15								48716	34598
47928	33470	Spot	2	1	16								48667	33981
44242	31717												47928	33470
43819	31361												44242	31717
42810	28483												43819	31361
39984	28091												77006.9	46621.7
38574	27072
38314	26025
36655	25079
32282	24945
32163	24673
30020	22723
29783	21398
28846	20468
27618	20465
27584	20273
27524	20088
26661	20049
26554	19700
24980	18728
22965	18046
22536	17678
21937	17631
21330	17274
20126	17117
19881	16483
19504	16092
19314	15983
19103	14719
18623	11984
18312	11876
17553	11502
15951	10793
15270	10722
14726	10253
13911	9433
13698	9138
13592	9116
13516	8156
13289	7751
9980	7676
9827	7207
9522	6916
7585	5708
5951	3557
5543	1650
4913	1533

## Sheet: Intensity Sum Ch=3
Intensity Sum Ch=3
Value	Unit	Category	Channel	Time	ID
20539		Spot	3	1	0
16092		Spot	3	1	1
1533		Spot	3	1	2
37482		Spot	3	1	3
18046		Spot	3	1	4
20465		Spot	3	1	5
20468		Spot	3	1	6
11502		Spot	3	1	7
40398		Spot	3	1	8
1650		Spot	3	1	9
9433		Spot	3	1	10
24945		Spot	3	1	11
44719		Spot	3	1	12
7676		Spot	3	1	13
10253		Spot	3	1	14
8156		Spot	3	1	15
5708		Spot	3	1	16
