# Supplementary material for: Nontypeable Haemophilus influenzae Induces Sustained Lung Oxidative Stress and Protease Expression
Source: PLoS One. 2015 Mar 20;10(3):e0120371. doi: 10.1371/journal.pone.0120371 (PMC4368769; doi:10.1371/journal.pone.0120371)
Supplement: S2 Dataset — The images are the raw picutres taken from the confocal microscope. They can be opened with NIKON software using the attached link: http://www.nikoninstruments.com/Products/Software/NIS-Elements-Advanced-Research/NIS-Elements-Viewer. (ZIP) [file pone.0120371.s002.zip › BB/1hr dnase/2.xls]

## Sheet: Overall
Overall
Variable	Value	Unit	ID
Total Number of Spots	21

## Sheet: Intensity Sum Ch=1
Intensity Sum Ch=1
Value	Unit	Category	Channel	Time	ID
943997		Spot	1	1	0
710586		Spot	1	1	1
567711		Spot	1	1	2
1182090		Spot	1	1	3
622991		Spot	1	1	4
909716		Spot	1	1	5
1286480		Spot	1	1	6
953847		Spot	1	1	7
776522		Spot	1	1	8
745234		Spot	1	1	9
565144		Spot	1	1	10
672037		Spot	1	1	11
873882		Spot	1	1	12
981248		Spot	1	1	13
920955		Spot	1	1	14
1090700		Spot	1	1	15
588522		Spot	1	1	16
819330		Spot	1	1	17
915235		Spot	1	1	18
1397650		Spot	1	1	19
1018260		Spot	1	1	20

## Sheet: Intensity Sum Ch=2
Intensity Sum Ch=2
Value	Unit	Category	Channel	Time	ID
17553		Spot	2	1	0
13698		Spot	2	1	1
28846		Spot	2	1	2
24980		Spot	2	1	3
9522		Spot	2	1	4
53948		Spot	2	1	5
42810		Spot	2	1	6
27524		Spot	2	1	7
7585		Spot	2	1	8
5951		Spot	2	1	9
44242		Spot	2	1	10
9980		Spot	2	1	11
26554		Spot	2	1	12
36655		Spot	2	1	13
32282		Spot	2	1	14
43819		Spot	2	1	15
18623		Spot	2	1	16
21330		Spot	2	1	17
9827		Spot	2	1	18
96431		Spot	2	1	19
27584		Spot	2	1	20
28559.2

## Sheet: Intensity Sum Ch=3
Intensity Sum Ch=3
Value	Unit	Category	Channel	Time	ID
14719		Spot	3	1	0
7751		Spot	3	1	1
20088		Spot	3	1	2
10793		Spot	3	1	3
7207		Spot	3	1	4
33981		Spot	3	1	5
17631		Spot	3	1	6
31361		Spot	3	1	7
9138		Spot	3	1	8
6916		Spot	3	1	9
33470		Spot	3	1	10
3557		Spot	3	1	11
22723		Spot	3	1	12
25079		Spot	3	1	13
19700		Spot	3	1	14
34598		Spot	3	1	15
16483		Spot	3	1	16
11876		Spot	3	1	17
9116		Spot	3	1	18
47250		Spot	3	1	19
18728		Spot	3	1	20
19150.7
