# Supplementary material for: Nontypeable Haemophilus influenzae Induces Sustained Lung Oxidative Stress and Protease Expression
Source: PLoS One. 2015 Mar 20;10(3):e0120371. doi: 10.1371/journal.pone.0120371 (PMC4368769; doi:10.1371/journal.pone.0120371)
Supplement: S2 Dataset — The images are the raw picutres taken from the confocal microscope. They can be opened with NIKON software using the attached link: http://www.nikoninstruments.com/Products/Software/NIS-Elements-Advanced-Research/NIS-Elements-Viewer. (ZIP) [file pone.0120371.s002.zip › BB/1hr dnase/3.xls]

## Sheet: Overall
Overall
Variable	Value	Unit	ID
Total Number of Spots	24

## Sheet: Intensity Sum Ch=1
Intensity Sum Ch=1
Value	Unit	Category	Channel	Time	ID
1901650		Spot	1	1	0
542791		Spot	1	1	1
800501		Spot	1	1	2
772354		Spot	1	1	3
1043640		Spot	1	1	4
1348650		Spot	1	1	5
992618		Spot	1	1	6
760990		Spot	1	1	7
1018170		Spot	1	1	8
1269940		Spot	1	1	9
837980		Spot	1	1	10
785849		Spot	1	1	11
582852		Spot	1	1	12
721899		Spot	1	1	13
757834		Spot	1	1	14
1032820		Spot	1	1	15
1209710		Spot	1	1	16
646788		Spot	1	1	17
765934		Spot	1	1	18
843297		Spot	1	1	19
1708720		Spot	1	1	20
893977		Spot	1	1	21
453364		Spot	1	1	22
877246		Spot	1	1	23

## Sheet: Intensity Sum Ch=2
Intensity Sum Ch=2
Value	Unit	Category	Channel	Time	ID
177458		Spot	2	1	0
55521		Spot	2	1	1
100123		Spot	2	1	2
51244		Spot	2	1	3
55214		Spot	2	1	4
81583		Spot	2	1	5
21937		Spot	2	1	6
38574		Spot	2	1	7
18312		Spot	2	1	8
98587		Spot	2	1	9
15270		Spot	2	1	10
13516		Spot	2	1	11
38314		Spot	2	1	12
13911		Spot	2	1	13
26661		Spot	2	1	14
50062		Spot	2	1	15
82046		Spot	2	1	16
27618		Spot	2	1	17
19103		Spot	2	1	18
22965		Spot	2	1	19
138303		Spot	2	1	20
32163		Spot	2	1	21
30020		Spot	2	1	22
78222		Spot	2	1	23
53613.6

## Sheet: Intensity Sum Ch=3
Intensity Sum Ch=3
Value	Unit	Category	Channel	Time	ID
87919		Spot	3	1	0
17117		Spot	3	1	1
74819		Spot	3	1	2
17678		Spot	3	1	3
40800		Spot	3	1	4
21398		Spot	3	1	5
20273		Spot	3	1	6
38095		Spot	3	1	7
28091		Spot	3	1	8
49663		Spot	3	1	9
15983		Spot	3	1	10
11984		Spot	3	1	11
26025		Spot	3	1	12
10722		Spot	3	1	13
31717		Spot	3	1	14
20049		Spot	3	1	15
46802		Spot	3	1	16
27072		Spot	3	1	17
17274		Spot	3	1	18
24673		Spot	3	1	19
99696		Spot	3	1	20
28483		Spot	3	1	21
55336		Spot	3	1	22
37168		Spot	3	1	23
35368.2
