# Supplementary material for: Nontypeable Haemophilus influenzae Induces Sustained Lung Oxidative Stress and Protease Expression
Source: PLoS One. 2015 Mar 20;10(3):e0120371. doi: 10.1371/journal.pone.0120371 (PMC4368769; doi:10.1371/journal.pone.0120371)
Supplement: S2 Dataset — The images are the raw picutres taken from the confocal microscope. They can be opened with NIKON software using the attached link: http://www.nikoninstruments.com/Products/Software/NIS-Elements-Advanced-Research/NIS-Elements-Viewer. (ZIP) [file pone.0120371.s002.zip › BB/1hr uninfect/1.xls]

## Sheet: Overall
Overall
Variable	Value	Unit	ID
Total Number of Spots	39

## Sheet: Intensity Sum Ch=1
Intensity Sum Ch=1
Value	Unit	Category	Channel	Time	ID
1090220		Spot	1	1	0
2482770		Spot	1	1	1
1009670		Spot	1	1	2
1204860		Spot	1	1	3
1191540		Spot	1	1	4
605693		Spot	1	1	5
792756		Spot	1	1	6
970273		Spot	1	1	7
1289910		Spot	1	1	8
2271400		Spot	1	1	9
1883510		Spot	1	1	10
1972710		Spot	1	1	11
1213830		Spot	1	1	12
1228490		Spot	1	1	13
1082180		Spot	1	1	14
626847		Spot	1	1	15
623926		Spot	1	1	16
1054150		Spot	1	1	17
947656		Spot	1	1	18
997019		Spot	1	1	19
1065900		Spot	1	1	20
724791		Spot	1	1	21
809116		Spot	1	1	22
1003890		Spot	1	1	23
913298		Spot	1	1	24
674748		Spot	1	1	25
940797		Spot	1	1	26
974557		Spot	1	1	27
1139980		Spot	1	1	28
800515		Spot	1	1	29
1754260		Spot	1	1	30
725795		Spot	1	1	31
623440		Spot	1	1	32
749937		Spot	1	1	33
1532950		Spot	1	1	34
1591740		Spot	1	1	35
1656280		Spot	1	1	36
865851		Spot	1	1	37
1014990		Spot	1	1	38

## Sheet: Intensity Sum Ch=2
Intensity Sum Ch=2
Value	Unit	Category	Channel	Time	ID
381976	50702	Spot	2	1	0
331258	252569	Spot	2	1	1							331258	252569
276008	178803	Spot	2	1	2							276008	178803
231933	178760	Spot	2	1	3							231933	178760
185793	119379	Spot	2	1	4							185793	119379
170269	117996	Spot	2	1	5							170269	117996
151857	113015	Spot	2	1	6							151857	113015
141222	106614	Spot	2	1	7							141222	106614
138426	103142	Spot	2	1	8							138426	103142
110963	101535	Spot	2	1	9							110963	101535
109892	94068	Spot	2	1	10							109892	94068
108416	90508	Spot	2	1	11							108416	90508
99857	90161	Spot	2	1	12							99857	90161
94047	82420	Spot	2	1	13							94047	82420
90561	82209	Spot	2	1	14							90561	82209
89546	78990	Spot	2	1	15							89546	78990
88159	74902	Spot	2	1	16							88159	74902
87470	73502	Spot	2	1	17							87470	73502
81243	73208	Spot	2	1	18							81243	73208
78935	73151	Spot	2	1	19							78935	73151
76800	71472	Spot	2	1	20							76800	71472
76311	70134	Spot	2	1	21							76311	70134
76193	64104	Spot	2	1	22							76193	64104
74208	62509	Spot	2	1	23							74208	62509
72827	61195	Spot	2	1	24							72827	61195
71119	60569	Spot	2	1	25							71119	60569
67065	59944	Spot	2	1	26							67065	59944
66254	55827	Spot	2	1	27							66254	55827
64225	54657	Spot	2	1	28							64225	54657
59346	53161	Spot	2	1	29							59346	53161
59214	53128	Spot	2	1	30							59214	53128
58842	51539	Spot	2	1	31							58842	51539
57966	48741	Spot	2	1	32							57966	48741
57184	48635	Spot	2	1	33							57184	48635
56798	47094	Spot	2	1	34							56798	47094
54567	47051	Spot	2	1	35							54567	47051
52716	44151	Spot	2	1	36							52716	44151
50882	44034	Spot	2	1	37							50882	44034
50636	43919	Spot	2	1	38							50636	43919
50555	42293											50555	42293
48608	41746											48608	41746
47974	40007											47974	40007
47860	39671											47860	39671
46167	38842											46167	38842
46157	37963											46157	37963
46088	37341											46088	37341
45549	36864											45549	36864
44585	34830											44585	34830
43121	33989											43121	33989
40960	33866											40960	33866
40329	33842											40329	33842
38777	32557											38777	32557
38089	32342											38089	32342
36832	31529											36832	31529
36350	30941											85484.1	69329.8
34272	30322
33913	30014
33152	29708
31359	28826
29257	26898
26770	25467
26721	25064
26139	25051
25402	24431
23179	23799
22589	23674
22040	21722
21917	20553
20722	18859
20602	16120
18927	15957
18581	14955
17697	14743
15377	14009
14286	13817
13615	12972
12974	12698
11872	8870
10602	8237
9969	7251
9201	6574
7847	5671
7447	5633
5369	4636
4621	4036

## Sheet: Intensity Sum Ch=3
Intensity Sum Ch=3
Value	Unit	Category	Channel	Time	ID
50702		Spot	3	1	0
106614		Spot	3	1	1
21722		Spot	3	1	2
90161		Spot	3	1	3
61195		Spot	3	1	4
14009		Spot	3	1	5
33989		Spot	3	1	6
32342		Spot	3	1	7
59944		Spot	3	1	8
103142		Spot	3	1	9
71472		Spot	3	1	10
74902		Spot	3	1	11
36864		Spot	3	1	12
25467		Spot	3	1	13
34830		Spot	3	1	14
38842		Spot	3	1	15
55827		Spot	3	1	16
16120		Spot	3	1	17
54657		Spot	3	1	18
47094		Spot	3	1	19
101535		Spot	3	1	20
24431		Spot	3	1	21
8237		Spot	3	1	22
82209		Spot	3	1	23
48741		Spot	3	1	24
39671		Spot	3	1	25
26898		Spot	3	1	26
23799		Spot	3	1	27
62509		Spot	3	1	28
30941		Spot	3	1	29
117996		Spot	3	1	30
32557		Spot	3	1	31
23674		Spot	3	1	32
30014		Spot	3	1	33
64104		Spot	3	1	34
70134		Spot	3	1	35
73502		Spot	3	1	36
14955		Spot	3	1	37
73151		Spot	3	1	38
