# Supplementary material for: Nontypeable Haemophilus influenzae Induces Sustained Lung Oxidative Stress and Protease Expression
Source: PLoS One. 2015 Mar 20;10(3):e0120371. doi: 10.1371/journal.pone.0120371 (PMC4368769; doi:10.1371/journal.pone.0120371)
Supplement: S2 Dataset — The images are the raw picutres taken from the confocal microscope. They can be opened with NIKON software using the attached link: http://www.nikoninstruments.com/Products/Software/NIS-Elements-Advanced-Research/NIS-Elements-Viewer. (ZIP) [file pone.0120371.s002.zip › BB/1hr uninfect/2.xls]

## Sheet: Overall
Overall
Variable	Value	Unit	ID
Total Number of Spots	18

## Sheet: Intensity Sum Ch=1
Intensity Sum Ch=1
Value	Unit	Category	Channel	Time	ID
497990		Spot	1	1	0
1070360		Spot	1	1	1
416798		Spot	1	1	2
864990		Spot	1	1	3
969239		Spot	1	1	4
538550		Spot	1	1	5
1001470		Spot	1	1	6
733192		Spot	1	1	7
1157720		Spot	1	1	8
902316		Spot	1	1	9
671608		Spot	1	1	10
680221		Spot	1	1	11
758898		Spot	1	1	12
1104910		Spot	1	1	13
545709		Spot	1	1	14
1325620		Spot	1	1	15
1109450		Spot	1	1	16
1489930		Spot	1	1	17

## Sheet: Intensity Sum Ch=2
Intensity Sum Ch=2
Value	Unit	Category	Channel	Time	ID
11872		Spot	2	1	0
7847		Spot	2	1	1
4621		Spot	2	1	2
59214		Spot	2	1	3
38089		Spot	2	1	4
9201		Spot	2	1	5
54567		Spot	2	1	6
9969		Spot	2	1	7
88159		Spot	2	1	8
26721		Spot	2	1	9
14286		Spot	2	1	10
15377		Spot	2	1	11
18581		Spot	2	1	12
38777		Spot	2	1	13
7447		Spot	2	1	14
23179		Spot	2	1	15
46167		Spot	2	1	16
20602		Spot	2	1	17

## Sheet: Intensity Sum Ch=3
Intensity Sum Ch=3
Value	Unit	Category	Channel	Time	ID
5633		Spot	3	1	0
12698		Spot	3	1	1
4036		Spot	3	1	2
41746		Spot	3	1	3
25064		Spot	3	1	4
7251		Spot	3	1	5
48635		Spot	3	1	6
30322		Spot	3	1	7
73208		Spot	3	1	8
15957		Spot	3	1	9
14743		Spot	3	1	10
18859		Spot	3	1	11
33866		Spot	3	1	12
37963		Spot	3	1	13
5671		Spot	3	1	14
12972		Spot	3	1	15
44151		Spot	3	1	16
40007		Spot	3	1	17
