# Supplementary material for: Nontypeable Haemophilus influenzae Induces Sustained Lung Oxidative Stress and Protease Expression
Source: PLoS One. 2015 Mar 20;10(3):e0120371. doi: 10.1371/journal.pone.0120371 (PMC4368769; doi:10.1371/journal.pone.0120371)
Supplement: S2 Dataset — The images are the raw picutres taken from the confocal microscope. They can be opened with NIKON software using the attached link: http://www.nikoninstruments.com/Products/Software/NIS-Elements-Advanced-Research/NIS-Elements-Viewer. (ZIP) [file pone.0120371.s002.zip › BB/1hr uninfect/3.xls]

## Sheet: Overall
Overall
Variable	Value	Unit	ID
Total Number of Spots	28

## Sheet: Intensity Sum Ch=1
Intensity Sum Ch=1
Value	Unit	Category	Channel	Time	ID
743263		Spot	1	1	0
577426		Spot	1	1	1
1313700		Spot	1	1	2
622127		Spot	1	1	3
1437940		Spot	1	1	4
1064300		Spot	1	1	5
920936		Spot	1	1	6
423899		Spot	1	1	7
1769730		Spot	1	1	8
1417460		Spot	1	1	9
873036		Spot	1	1	10
865819		Spot	1	1	11
599648		Spot	1	1	12
734659		Spot	1	1	13
2064810		Spot	1	1	14
715525		Spot	1	1	15
228582		Spot	1	1	16
1089850		Spot	1	1	17
1006760		Spot	1	1	18
1004490		Spot	1	1	19
673141		Spot	1	1	20
1614960		Spot	1	1	21
1522690		Spot	1	1	22
835315		Spot	1	1	23
1215650		Spot	1	1	24
731021		Spot	1	1	25
178781		Spot	1	1	26
395894		Spot	1	1	27

## Sheet: Intensity Sum Ch=2
Intensity Sum Ch=2
Value	Unit	Category	Channel	Time	ID
44585		Spot	2	1	0
5369		Spot	2	1	1
47974		Spot	2	1	2
10602		Spot	2	1	3
50555		Spot	2	1	4
76800		Spot	2	1	5
26770		Spot	2	1	6
17697		Spot	2	1	7
381976		Spot	2	1	8
141222		Spot	2	1	9
109892		Spot	2	1	10
50882		Spot	2	1	11
57966		Spot	2	1	12
56798		Spot	2	1	13
331258		Spot	2	1	14
87470		Spot	2	1	15
21917		Spot	2	1	16
78935		Spot	2	1	17
90561		Spot	2	1	18
43121		Spot	2	1	19
58842		Spot	2	1	20
231933		Spot	2	1	21
185793		Spot	2	1	22
40960		Spot	2	1	23
20722		Spot	2	1	24
22589		Spot	2	1	25
36832		Spot	2	1	26
48608		Spot	2	1	27

## Sheet: Intensity Sum Ch=3
Intensity Sum Ch=3
Value	Unit	Category	Channel	Time	ID
29708		Spot	3	1	0
6574		Spot	3	1	1
53161		Spot	3	1	2
4636		Spot	3	1	3
78990		Spot	3	1	4
82420		Spot	3	1	5
28826		Spot	3	1	6
13817		Spot	3	1	7
252569		Spot	3	1	8
90508		Spot	3	1	9
60569		Spot	3	1	10
20553		Spot	3	1	11
33842		Spot	3	1	12
51539		Spot	3	1	13
178760		Spot	3	1	14
53128		Spot	3	1	15
8870		Spot	3	1	16
42293		Spot	3	1	17
119379		Spot	3	1	18
94068		Spot	3	1	19
44034		Spot	3	1	20
178803		Spot	3	1	21
113015		Spot	3	1	22
31529		Spot	3	1	23
43919		Spot	3	1	24
37341		Spot	3	1	25
47051		Spot	3	1	26
25051		Spot	3	1	27
