# Supplementary material for: Nontypeable Haemophilus influenzae Induces Sustained Lung Oxidative Stress and Protease Expression
Source: PLoS One. 2015 Mar 20;10(3):e0120371. doi: 10.1371/journal.pone.0120371 (PMC4368769; doi:10.1371/journal.pone.0120371)
Supplement: S2 Dataset — The images are the raw picutres taken from the confocal microscope. They can be opened with NIKON software using the attached link: http://www.nikoninstruments.com/Products/Software/NIS-Elements-Advanced-Research/NIS-Elements-Viewer. (ZIP) [file pone.0120371.s002.zip › BB/20 minute dnase/1.xls]

## Sheet: Overall
Overall
Variable	Value	Unit	ID
Total Number of Spots	31

## Sheet: Intensity Sum Ch=1
Intensity Sum Ch=1
Value	Unit	Category	Channel	Time	ID
560718		Spot	1	1	0
500015		Spot	1	1	1
1096630		Spot	1	1	2
539743		Spot	1	1	3
123015		Spot	1	1	4
1082670		Spot	1	1	5
813664		Spot	1	1	6
1025230		Spot	1	1	7
671391		Spot	1	1	8
1075300		Spot	1	1	9
727122		Spot	1	1	10
231285		Spot	1	1	11
1005440		Spot	1	1	12
1158510		Spot	1	1	13
1076970		Spot	1	1	14
2581000		Spot	1	1	15
155793		Spot	1	1	16
1379630		Spot	1	1	17
1020250		Spot	1	1	18
750103		Spot	1	1	19
949709		Spot	1	1	20
918335		Spot	1	1	21
989400		Spot	1	1	22
968477		Spot	1	1	23
603387		Spot	1	1	24
1002850		Spot	1	1	25
545198		Spot	1	1	26
1109980		Spot	1	1	27
608175		Spot	1	1	28
1215660		Spot	1	1	29
366518		Spot	1	1	30

## Sheet: Intensity Sum Ch=2
Intensity Sum Ch=2
Value	Unit	Category	Channel	Time	ID
138902	1276	Spot	2	1	0
111642	58905	Spot	2	1	1
95901	47497	Spot	2	1	2
55284	43170	Spot	2	1	3
50780	43110	Spot	2	1	4
45200	41105	Spot	2	1	5									138902
43496	38765	Spot	2	1	6									111642	58905
41494	35446	Spot	2	1	7									95901	47497
40175	35030	Spot	2	1	8									55284	43170
37522	34504	Spot	2	1	9									50780	43110
36403	33603	Spot	2	1	10									45200	41105
36334	31469	Spot	2	1	11									43496	38765
35536	29916	Spot	2	1	12									41494	35446
33776	29562	Spot	2	1	13									40175	35030
32369	28083	Spot	2	1	14									37522	34504
32266	26191	Spot	2	1	15									36403	33603
31213	25181	Spot	2	1	16									36334	31469
30884	23468	Spot	2	1	17									61094.4	40236.7
30730	23363	Spot	2	1	18
30620	21806	Spot	2	1	19
29606	20986	Spot	2	1	20
25894	20626	Spot	2	1	21
24937	20337	Spot	2	1	22
24466	18127	Spot	2	1	23
22560	17313	Spot	2	1	24
22093	17236	Spot	2	1	25
21953	16565	Spot	2	1	26
21078	16372	Spot	2	1	27
19259	16051	Spot	2	1	28
17375	15714	Spot	2	1	29
17250	13472	Spot	2	1	30
16385	12796
16204	11914
14929	11611
14487	11035
13155	10324
12438	10197
10962	10113
9766	9568
9279	9498
8959	8297
8898	7360
8525	7120
8297	7037
7716	7018
6879	5973
6423	5897
6348	4587
5941	4283
5896	3804
5878	3569
5873	3233
5832	3190
5428	3121
5131	2605
5119	2347
4481	1623
4092	1618
3503	1559
3071	1306
2704	1257
2283	699
2184	623

## Sheet: Intensity Sum Ch=3
Intensity Sum Ch=3
Value	Unit	Category	Channel	Time	ID
1276		Spot	3	1	0
1306		Spot	3	1	1
17236		Spot	3	1	2
1257		Spot	3	1	3
623		Spot	3	1	4
16372		Spot	3	1	5
3233		Spot	3	1	6
58905		Spot	3	1	7
9498		Spot	3	1	8
7120		Spot	3	1	9
3190		Spot	3	1	10
8297		Spot	3	1	11
28083		Spot	3	1	12
26191		Spot	3	1	13
10197		Spot	3	1	14
38765		Spot	3	1	15
18127		Spot	3	1	16
47497		Spot	3	1	17
12796		Spot	3	1	18
2605		Spot	3	1	19
20626		Spot	3	1	20
4587		Spot	3	1	21
29562		Spot	3	1	22
23363		Spot	3	1	23
4283		Spot	3	1	24
43110		Spot	3	1	25
2347		Spot	3	1	26
43170		Spot	3	1	27
29916		Spot	3	1	28
3121		Spot	3	1	29
1623		Spot	3	1	30
