# Supplementary material for: Nontypeable Haemophilus influenzae Induces Sustained Lung Oxidative Stress and Protease Expression
Source: PLoS One. 2015 Mar 20;10(3):e0120371. doi: 10.1371/journal.pone.0120371 (PMC4368769; doi:10.1371/journal.pone.0120371)
Supplement: S2 Dataset — The images are the raw picutres taken from the confocal microscope. They can be opened with NIKON software using the attached link: http://www.nikoninstruments.com/Products/Software/NIS-Elements-Advanced-Research/NIS-Elements-Viewer. (ZIP) [file pone.0120371.s002.zip › BB/20 minute dnase/2.xls]

## Sheet: Overall
Overall
Variable	Value	Unit	ID
Total Number of Spots	22

## Sheet: Intensity Sum Ch=1
Intensity Sum Ch=1
Value	Unit	Category	Channel	Time	ID
1059550		Spot	1	1	0
393661		Spot	1	1	1
290355		Spot	1	1	2
526897		Spot	1	1	3
1184020		Spot	1	1	4
1028160		Spot	1	1	5
854938		Spot	1	1	6
625659		Spot	1	1	7
429554		Spot	1	1	8
714325		Spot	1	1	9
1020330		Spot	1	1	10
1162560		Spot	1	1	11
854544		Spot	1	1	12
1479070		Spot	1	1	13
1039430		Spot	1	1	14
757665		Spot	1	1	15
1735980		Spot	1	1	16
996579		Spot	1	1	17
910952		Spot	1	1	18
742657		Spot	1	1	19
766310		Spot	1	1	20
431366		Spot	1	1	21

## Sheet: Intensity Sum Ch=2
Intensity Sum Ch=2
Value	Unit	Category	Channel	Time	ID
45200		Spot	2	1	0
3071		Spot	2	1	1
2283		Spot	2	1	2
14929		Spot	2	1	3
36403		Spot	2	1	4
21078		Spot	2	1	5
30730		Spot	2	1	6
8525		Spot	2	1	7
4481		Spot	2	1	8
8898		Spot	2	1	9
24466		Spot	2	1	10
30620		Spot	2	1	11
41494		Spot	2	1	12
50780		Spot	2	1	13
32266		Spot	2	1	14
10962		Spot	2	1	15
33776		Spot	2	1	16
24937		Spot	2	1	17
30884		Spot	2	1	18
6879		Spot	2	1	19
5878		Spot	2	1	20
5131		Spot	2	1	21

## Sheet: Intensity Sum Ch=3
Intensity Sum Ch=3
Value	Unit	Category	Channel	Time	ID
41105		Spot	3	1	0
1618		Spot	3	1	1
1559		Spot	3	1	2
10113		Spot	3	1	3
23468		Spot	3	1	4
11035		Spot	3	1	5
33603		Spot	3	1	6
5897		Spot	3	1	7
3804		Spot	3	1	8
16565		Spot	3	1	9
21806		Spot	3	1	10
15714		Spot	3	1	11
25181		Spot	3	1	12
35030		Spot	3	1	13
31469		Spot	3	1	14
17313		Spot	3	1	15
20986		Spot	3	1	16
34504		Spot	3	1	17
35446		Spot	3	1	18
11914		Spot	3	1	19
10324		Spot	3	1	20
3569		Spot	3	1	21
