# Supplementary material for: Nontypeable Haemophilus influenzae Induces Sustained Lung Oxidative Stress and Protease Expression
Source: PLoS One. 2015 Mar 20;10(3):e0120371. doi: 10.1371/journal.pone.0120371 (PMC4368769; doi:10.1371/journal.pone.0120371)
Supplement: S2 Dataset — The images are the raw picutres taken from the confocal microscope. They can be opened with NIKON software using the attached link: http://www.nikoninstruments.com/Products/Software/NIS-Elements-Advanced-Research/NIS-Elements-Viewer. (ZIP) [file pone.0120371.s002.zip › BB/20 minute dnase/3.xls]

## Sheet: Overall
Overall
Variable	Value	Unit	ID
Total Number of Spots	10

## Sheet: Intensity Sum Ch=1
Intensity Sum Ch=1
Value	Unit	Category	Channel	Time	ID
743874		Spot	1	1	0
453803		Spot	1	1	1
911298		Spot	1	1	2
460476		Spot	1	1	3
1032120		Spot	1	1	4
1305840		Spot	1	1	5
649882		Spot	1	1	6
645258		Spot	1	1	7
747063		Spot	1	1	8
692226		Spot	1	1	9

## Sheet: Intensity Sum Ch=2
Intensity Sum Ch=2
Value	Unit	Category	Channel	Time	ID
7716		Spot	2	1	0
12438		Spot	2	1	1
9279		Spot	2	1	2
13155		Spot	2	1	3
35536		Spot	2	1	4
31213		Spot	2	1	5
5832		Spot	2	1	6
16385		Spot	2	1	7
4092		Spot	2	1	8
2184		Spot	2	1	9

## Sheet: Intensity Sum Ch=3
Intensity Sum Ch=3
Value	Unit	Category	Channel	Time	ID
13472		Spot	3	1	0
7037		Spot	3	1	1
9568		Spot	3	1	2
7018		Spot	3	1	3
16051		Spot	3	1	4
20337		Spot	3	1	5
5973		Spot	3	1	6
11611		Spot	3	1	7
7360		Spot	3	1	8
699		Spot	3	1	9
