# Supplementary material for: Nontypeable Haemophilus influenzae Induces Sustained Lung Oxidative Stress and Protease Expression
Source: PLoS One. 2015 Mar 20;10(3):e0120371. doi: 10.1371/journal.pone.0120371 (PMC4368769; doi:10.1371/journal.pone.0120371)
Supplement: S2 Dataset — The images are the raw picutres taken from the confocal microscope. They can be opened with NIKON software using the attached link: http://www.nikoninstruments.com/Products/Software/NIS-Elements-Advanced-Research/NIS-Elements-Viewer. (ZIP) [file pone.0120371.s002.zip › BB/20 minute infect/1.xls]

## Sheet: Overall
Overall
Variable	Value	Unit	ID
Total Number of Spots	16

## Sheet: Intensity Sum Ch=1
Intensity Sum Ch=1
Value	Unit	Category	Channel	Time	ID
703791		Spot	1	1	0
1012220		Spot	1	1	1
921290		Spot	1	1	2
469405		Spot	1	1	3
612051		Spot	1	1	4
897094		Spot	1	1	5
711794		Spot	1	1	6
676137		Spot	1	1	7
624685		Spot	1	1	8
904568		Spot	1	1	9
419899		Spot	1	1	10
824948		Spot	1	1	11
630807		Spot	1	1	12
606750		Spot	1	1	13
463351		Spot	1	1	14
658444		Spot	1	1	15

## Sheet: Intensity Sum Ch=2
Intensity Sum Ch=2
Value	Unit	Category	Channel	Time	ID
145800	25150	Spot	2	1	0
135042	85681	Spot	2	1	1
132625	77208	Spot	2	1	2									135042	85681
78325	77177	Spot	2	1	3									132625	77208
70463	76501	Spot	2	1	4									78325	77177
69859	66019	Spot	2	1	5									70463	76501
68946	62511	Spot	2	1	6									69859	66019
66610	57166	Spot	2	1	7									68946	62511
58371	55239	Spot	2	1	8									66610	57166
54901	54810	Spot	2	1	9									58371	55239
54376	51648	Spot	2	1	10									54901	54810
48580	51590	Spot	2	1	11									54376	51648
41720	49645	Spot	2	1	12									48580	51590
39239	49294	Spot	2	1	13									41720	49645
36644	47092	Spot	2	1	14									39239	49294
33944	41649	Spot	2	1	15									36644	47092
33159	40587													33944	41649
32323	40134													33159	40587
32120	36155													32323	40134
30417	35456													32120	36155
27322	32146													30417	35456
26158	31654													27322	32146
25648	30575													26158	31654
24883	29776													55768.8	54385.4
24038	29704
23589	29645
23312	29142
22429	28321
22365	27100
22100	26196
20651	22996
20388	21991
19703	21757
17762	20589
16790	19076
15916	18533
15036	17313
14255	17022
13977	16011
12927	15557
12759	13799
12682	12887
11649	12509
11224	12441
10273	10786
9970	10610
9753	10286
9524	7908
8952	7642
8865	7484
6804	6182
6509	5836
6183	4489
6146	4464
6038	4396
6028	4275
5925	3827
5808	3710
4909	3632
3802	3378
3501	3308
3321	1749
2745	1221
2453	1105

## Sheet: Intensity Sum Ch=3
Intensity Sum Ch=3
Value	Unit	Category	Channel	Time	ID
25150		Spot	3	1	0
77177		Spot	3	1	1
29142		Spot	3	1	2
13799		Spot	3	1	3
41649		Spot	3	1	4
27100		Spot	3	1	5
29776		Spot	3	1	6
40587		Spot	3	1	7
22996		Spot	3	1	8
21991		Spot	3	1	9
4464		Spot	3	1	10
1749		Spot	3	1	11
28321		Spot	3	1	12
57166		Spot	3	1	13
1105		Spot	3	1	14
36155		Spot	3	1	15
