# Supplementary material for: Nontypeable Haemophilus influenzae Induces Sustained Lung Oxidative Stress and Protease Expression
Source: PLoS One. 2015 Mar 20;10(3):e0120371. doi: 10.1371/journal.pone.0120371 (PMC4368769; doi:10.1371/journal.pone.0120371)
Supplement: S2 Dataset — The images are the raw picutres taken from the confocal microscope. They can be opened with NIKON software using the attached link: http://www.nikoninstruments.com/Products/Software/NIS-Elements-Advanced-Research/NIS-Elements-Viewer. (ZIP) [file pone.0120371.s002.zip › BB/20 minute infect/2.xls]

## Sheet: Overall
Overall
Variable	Value	Unit	ID
Total Number of Spots	25

## Sheet: Intensity Sum Ch=1
Intensity Sum Ch=1
Value	Unit	Category	Channel	Time	ID
436748		Spot	1	1	0
659665		Spot	1	1	1
400296		Spot	1	1	2
604787		Spot	1	1	3
547713		Spot	1	1	4
796191		Spot	1	1	5
1534080		Spot	1	1	6
638732		Spot	1	1	7
1409560		Spot	1	1	8
654573		Spot	1	1	9
580223		Spot	1	1	10
656519		Spot	1	1	11
786667		Spot	1	1	12
851232		Spot	1	1	13
556928		Spot	1	1	14
855968		Spot	1	1	15
634029		Spot	1	1	16
835089		Spot	1	1	17
637190		Spot	1	1	18
636184		Spot	1	1	19
609368		Spot	1	1	20
674355		Spot	1	1	21
543869		Spot	1	1	22
542931		Spot	1	1	23
302186		Spot	1	1	24

## Sheet: Intensity Sum Ch=2
Intensity Sum Ch=2
Value	Unit	Category	Channel	Time	ID
10273		Spot	2	1	0
33159		Spot	2	1	1
8865		Spot	2	1	2
8952		Spot	2	1	3
3501		Spot	2	1	4
15916		Spot	2	1	5
16790		Spot	2	1	6
6146		Spot	2	1	7
24883		Spot	2	1	8
15036		Spot	2	1	9
3802		Spot	2	1	10
13977		Spot	2	1	11
17762		Spot	2	1	12
32323		Spot	2	1	13
9753		Spot	2	1	14
41720		Spot	2	1	15
12759		Spot	2	1	16
54376		Spot	2	1	17
6509		Spot	2	1	18
2745		Spot	2	1	19
12682		Spot	2	1	20
23312		Spot	2	1	21
22429		Spot	2	1	22
6038		Spot	2	1	23
2453		Spot	2	1	24

## Sheet: Intensity Sum Ch=3
Intensity Sum Ch=3
Value	Unit	Category	Channel	Time	ID
10786		Spot	3	1	0
17313		Spot	3	1	1
6182		Spot	3	1	2
7642		Spot	3	1	3
3827		Spot	3	1	4
31654		Spot	3	1	5
10286		Spot	3	1	6
4396		Spot	3	1	7
19076		Spot	3	1	8
12509		Spot	3	1	9
7484		Spot	3	1	10
10610		Spot	3	1	11
16011		Spot	3	1	12
29645		Spot	3	1	13
7908		Spot	3	1	14
29704		Spot	3	1	15
17022		Spot	3	1	16
26196		Spot	3	1	17
12887		Spot	3	1	18
1221		Spot	3	1	19
20589		Spot	3	1	20
21757		Spot	3	1	21
18533		Spot	3	1	22
12441		Spot	3	1	23
3308		Spot	3	1	24
