# Supplementary material for: Nontypeable Haemophilus influenzae Induces Sustained Lung Oxidative Stress and Protease Expression
Source: PLoS One. 2015 Mar 20;10(3):e0120371. doi: 10.1371/journal.pone.0120371 (PMC4368769; doi:10.1371/journal.pone.0120371)
Supplement: S2 Dataset — The images are the raw picutres taken from the confocal microscope. They can be opened with NIKON software using the attached link: http://www.nikoninstruments.com/Products/Software/NIS-Elements-Advanced-Research/NIS-Elements-Viewer. (ZIP) [file pone.0120371.s002.zip › BB/20 minute infect/3.xls]

## Sheet: Overall
Overall
Variable	Value	Unit	ID
Total Number of Spots	23

## Sheet: Intensity Sum Ch=1
Intensity Sum Ch=1
Value	Unit	Category	Channel	Time	ID
1441120		Spot	1	1	0
758363		Spot	1	1	1
519862		Spot	1	1	2
927857		Spot	1	1	3
1677190		Spot	1	1	4
1047350		Spot	1	1	5
627066		Spot	1	1	6
831340		Spot	1	1	7
953166		Spot	1	1	8
804829		Spot	1	1	9
811406		Spot	1	1	10
701461		Spot	1	1	11
478544		Spot	1	1	12
469952		Spot	1	1	13
495551		Spot	1	1	14
1430900		Spot	1	1	15
1739680		Spot	1	1	16
831675		Spot	1	1	17
552260		Spot	1	1	18
865828		Spot	1	1	19
886183		Spot	1	1	20
704204		Spot	1	1	21
935496		Spot	1	1	22

## Sheet: Intensity Sum Ch=2
Intensity Sum Ch=2
Value	Unit	Category	Channel	Time	ID
78325		Spot	2	1	0
33944		Spot	2	1	1
6183		Spot	2	1	2
39239		Spot	2	1	3
145800		Spot	2	1	4
70463		Spot	2	1	5
12927		Spot	2	1	6
54901		Spot	2	1	7
58371		Spot	2	1	8
9524		Spot	2	1	9
23589		Spot	2	1	10
5925		Spot	2	1	11
5808		Spot	2	1	12
36644		Spot	2	1	13
4909		Spot	2	1	14
69859		Spot	2	1	15
132625		Spot	2	1	16
25648		Spot	2	1	17
20651		Spot	2	1	18
11649		Spot	2	1	19
26158		Spot	2	1	20
27322		Spot	2	1	21
30417		Spot	2	1	22

## Sheet: Intensity Sum Ch=3
Intensity Sum Ch=3
Value	Unit	Category	Channel	Time	ID
55239		Spot	3	1	0
51648		Spot	3	1	1
3378		Spot	3	1	2
49294		Spot	3	1	3
77208		Spot	3	1	4
85681		Spot	3	1	5
49645		Spot	3	1	6
32146		Spot	3	1	7
51590		Spot	3	1	8
4275		Spot	3	1	9
40134		Spot	3	1	10
3632		Spot	3	1	11
3710		Spot	3	1	12
15557		Spot	3	1	13
4489		Spot	3	1	14
66019		Spot	3	1	15
76501		Spot	3	1	16
47092		Spot	3	1	17
54810		Spot	3	1	18
5836		Spot	3	1	19
62511		Spot	3	1	20
30575		Spot	3	1	21
35456		Spot	3	1	22
