# Supplementary material for: Nontypeable Haemophilus influenzae Induces Sustained Lung Oxidative Stress and Protease Expression
Source: PLoS One. 2015 Mar 20;10(3):e0120371. doi: 10.1371/journal.pone.0120371 (PMC4368769; doi:10.1371/journal.pone.0120371)
Supplement: S2 Dataset — The images are the raw picutres taken from the confocal microscope. They can be opened with NIKON software using the attached link: http://www.nikoninstruments.com/Products/Software/NIS-Elements-Advanced-Research/NIS-Elements-Viewer. (ZIP) [file pone.0120371.s002.zip › BB/20 minute uninfect/1.xls]

## Sheet: Overall
Overall
Variable	Value	Unit	ID
Total Number of Spots	30

## Sheet: Intensity Sum Ch=1
Intensity Sum Ch=1
Value	Unit	Category	Channel	Time	ID
522161		Spot	1	1	0
823764		Spot	1	1	1
1094250		Spot	1	1	2
627926		Spot	1	1	3
646316		Spot	1	1	4
763732		Spot	1	1	5
801958		Spot	1	1	6
768026		Spot	1	1	7
1134650		Spot	1	1	8
670127		Spot	1	1	9
916428		Spot	1	1	10
757302		Spot	1	1	11
1135070		Spot	1	1	12
1328520		Spot	1	1	13
1684410		Spot	1	1	14
656707		Spot	1	1	15
1183650		Spot	1	1	16
972750		Spot	1	1	17
826513		Spot	1	1	18
645523		Spot	1	1	19
3288870		Spot	1	1	20
1495630		Spot	1	1	21
1319850		Spot	1	1	22
991288		Spot	1	1	23
909294		Spot	1	1	24
1076910		Spot	1	1	25
1099610		Spot	1	1	26
795499		Spot	1	1	27
1661390		Spot	1	1	28
508461		Spot	1	1	29

## Sheet: Intensity Sum Ch=2
Intensity Sum Ch=2
Value	Unit	Category	Channel	Time	ID
816220	1797	Spot	2	1	0
123439	479089	Spot	2	1	1
106352	148109	Spot	2	1	2								123439	479089
105755	100556	Spot	2	1	3								106352	148109
104071	94135	Spot	2	1	4								105755	100556
96501	90791	Spot	2	1	5								104071	94135
82404	80624	Spot	2	1	6								96501	90791
69957	78745	Spot	2	1	7								82404	80624
65656	63901	Spot	2	1	8								69957	78745
61152	59890	Spot	2	1	9								65656	63901
60099	56487	Spot	2	1	10								61152	59890
58693	53355	Spot	2	1	11								60099	56487
56693	51266	Spot	2	1	12								58693	53355
56184	48946	Spot	2	1	13								56693	51266
55428	48659	Spot	2	1	14								56184	48946
51926	46708	Spot	2	1	15								55428	48659
50560	46232	Spot	2	1	16								51926	46708
48527	46045	Spot	2	1	17								50560	46232
47717	45811	Spot	2	1	18								48527	46045
47219	45793	Spot	2	1	19								47717	45811
45696	43820	Spot	2	1	20								47219	45793
43970	43554	Spot	2	1	21								45696	43820
42990	43029	Spot	2	1	22								43970	43554
41984	41230	Spot	2	1	23								42990	43029
40664	40687	Spot	2	1	24								41984	41230
40595	35381	Spot	2	1	25								40664	40687
34687	35376	Spot	2	1	26								40595	35381
34214	35034	Spot	2	1	27								34687	35376
34175	32623	Spot	2	1	28								34214	35034
34138	32611	Spot	2	1	29								34175	32623
33734	31208												34138	32611
32756	29953												33734	31208
31963	29090												59172.7	69989.8
31852	28793
31114	28580
30970	28526
28474	27226
27643	26927
26428	26522
25838	26352
24809	26350
24666	26301
24413	25937
24245	25764
24145	25558
22449	25358
22404	23904
21701	22894
20567	22823
19916	22369
19164	22091
19162	21211
18582	20846
18181	20782
18118	19769
16797	18892
16776	18540
16150	17974
13883	17957
13856	17918
13795	17080
13205	16018
12968	15994
12813	15952
12793	15709
12691	14517
12492	14331
11459	14171
10874	13446
10837	13222
10644	13196
10055	11912
9999	11620
9434	11563
9347	11001
8585	10701
8422	9398
8098	7925
7960	5076
7356	4774
6770	3866
6583	3751
6046	3712
5983	3207
5712	3106
5372	2165
4735	1178
3418	765
2888	331

## Sheet: Intensity Sum Ch=3
Intensity Sum Ch=3
Value	Unit	Category	Channel	Time	ID
1797		Spot	3	1	0
19769		Spot	3	1	1
56487		Spot	3	1	2
16018		Spot	3	1	3
3866		Spot	3	1	4
17957		Spot	3	1	5
40687		Spot	3	1	6
21211		Spot	3	1	7
90791		Spot	3	1	8
11001		Spot	3	1	9
17918		Spot	3	1	10
14517		Spot	3	1	11
27226		Spot	3	1	12
63901		Spot	3	1	13
51266		Spot	3	1	14
13196		Spot	3	1	15
14331		Spot	3	1	16
43554		Spot	3	1	17
25558		Spot	3	1	18
15994		Spot	3	1	19
479089		Spot	3	1	20
45793		Spot	3	1	21
22894		Spot	3	1	22
35381		Spot	3	1	23
26927		Spot	3	1	24
26350		Spot	3	1	25
23904		Spot	3	1	26
35376		Spot	3	1	27
59890		Spot	3	1	28
20782		Spot	3	1	29
