# Supplementary material for: Nontypeable Haemophilus influenzae Induces Sustained Lung Oxidative Stress and Protease Expression
Source: PLoS One. 2015 Mar 20;10(3):e0120371. doi: 10.1371/journal.pone.0120371 (PMC4368769; doi:10.1371/journal.pone.0120371)
Supplement: S2 Dataset — The images are the raw picutres taken from the confocal microscope. They can be opened with NIKON software using the attached link: http://www.nikoninstruments.com/Products/Software/NIS-Elements-Advanced-Research/NIS-Elements-Viewer. (ZIP) [file pone.0120371.s002.zip › BB/20 minute uninfect/2.xls]

## Sheet: Overall
Overall
Variable	Value	Unit	ID
Total Number of Spots	30

## Sheet: Intensity Sum Ch=1
Intensity Sum Ch=1
Value	Unit	Category	Channel	Time	ID
488035		Spot	1	1	0
663563		Spot	1	1	1
536359		Spot	1	1	2
602110		Spot	1	1	3
509083		Spot	1	1	4
573176		Spot	1	1	5
873947		Spot	1	1	6
742476		Spot	1	1	7
600902		Spot	1	1	8
779703		Spot	1	1	9
1018770		Spot	1	1	10
680190		Spot	1	1	11
603442		Spot	1	1	12
474579		Spot	1	1	13
705858		Spot	1	1	14
475871		Spot	1	1	15
834802		Spot	1	1	16
449773		Spot	1	1	17
592079		Spot	1	1	18
1563830		Spot	1	1	19
566491		Spot	1	1	20
550726		Spot	1	1	21
677593		Spot	1	1	22
761577		Spot	1	1	23
657637		Spot	1	1	24
542995		Spot	1	1	25
1378050		Spot	1	1	26
1045450		Spot	1	1	27
711785		Spot	1	1	28
622907		Spot	1	1	29

## Sheet: Intensity Sum Ch=2
Intensity Sum Ch=2
Value	Unit	Category	Channel	Time	ID
4735		Spot	2	1	0
12492		Spot	2	1	1
3418		Spot	2	1	2
2888		Spot	2	1	3
8585		Spot	2	1	4
10837		Spot	2	1	5
58693		Spot	2	1	6
16150		Spot	2	1	7
13205		Spot	2	1	8
18582		Spot	2	1	9
34175		Spot	2	1	10
7356		Spot	2	1	11
16776		Spot	2	1	12
10874		Spot	2	1	13
12968		Spot	2	1	14
5372		Spot	2	1	15
24245		Spot	2	1	16
10055		Spot	2	1	17
12691		Spot	2	1	18
34214		Spot	2	1	19
5983		Spot	2	1	20
9434		Spot	2	1	21
18181		Spot	2	1	22
8098		Spot	2	1	23
19916		Spot	2	1	24
9999		Spot	2	1	25
13795		Spot	2	1	26
24666		Spot	2	1	27
12813		Spot	2	1	28
8422		Spot	2	1	29

## Sheet: Intensity Sum Ch=3
Intensity Sum Ch=3
Value	Unit	Category	Channel	Time	ID
3106		Spot	3	1	0
15709		Spot	3	1	1
2165		Spot	3	1	2
331		Spot	3	1	3
3751		Spot	3	1	4
13222		Spot	3	1	5
32611		Spot	3	1	6
15952		Spot	3	1	7
26301		Spot	3	1	8
35034		Spot	3	1	9
32623		Spot	3	1	10
9398		Spot	3	1	11
25764		Spot	3	1	12
14171		Spot	3	1	13
17974		Spot	3	1	14
3207		Spot	3	1	15
25937		Spot	3	1	16
3712		Spot	3	1	17
10701		Spot	3	1	18
43029		Spot	3	1	19
4774		Spot	3	1	20
13446		Spot	3	1	21
20846		Spot	3	1	22
7925		Spot	3	1	23
46045		Spot	3	1	24
17080		Spot	3	1	25
29953		Spot	3	1	26
46708		Spot	3	1	27
22091		Spot	3	1	28
11912		Spot	3	1	29
