# Supplementary material for: Nontypeable Haemophilus influenzae Induces Sustained Lung Oxidative Stress and Protease Expression
Source: PLoS One. 2015 Mar 20;10(3):e0120371. doi: 10.1371/journal.pone.0120371 (PMC4368769; doi:10.1371/journal.pone.0120371)
Supplement: S2 Dataset — The images are the raw picutres taken from the confocal microscope. They can be opened with NIKON software using the attached link: http://www.nikoninstruments.com/Products/Software/NIS-Elements-Advanced-Research/NIS-Elements-Viewer. (ZIP) [file pone.0120371.s002.zip › BB/20 minute uninfect/3.xls]

## Sheet: Overall
Overall
Variable	Value	Unit	ID
Total Number of Spots	29

## Sheet: Intensity Sum Ch=1
Intensity Sum Ch=1
Value	Unit	Category	Channel	Time	ID
110210		Spot	1	1	0
1104660		Spot	1	1	1
899431		Spot	1	1	2
1062910		Spot	1	1	3
531361		Spot	1	1	4
632115		Spot	1	1	5
1158040		Spot	1	1	6
935820		Spot	1	1	7
849879		Spot	1	1	8
650685		Spot	1	1	9
958426		Spot	1	1	10
1497590		Spot	1	1	11
1181570		Spot	1	1	12
866578		Spot	1	1	13
1045830		Spot	1	1	14
1275940		Spot	1	1	15
699574		Spot	1	1	16
651450		Spot	1	1	17
1221980		Spot	1	1	18
913738		Spot	1	1	19
1116280		Spot	1	1	20
1131290		Spot	1	1	21
1079030		Spot	1	1	22
1165440		Spot	1	1	23
557064		Spot	1	1	24
806877		Spot	1	1	25
901883		Spot	1	1	26
866504		Spot	1	1	27
666510		Spot	1	1	28

## Sheet: Intensity Sum Ch=2
Intensity Sum Ch=2
Value	Unit	Category	Channel	Time	ID
6046		Spot	2	1	0
24413		Spot	2	1	1
30970		Spot	2	1	2
22404		Spot	2	1	3
6583		Spot	2	1	4
18118		Spot	2	1	5
20567		Spot	2	1	6
45696		Spot	2	1	7
47219		Spot	2	1	8
26428		Spot	2	1	9
42990		Spot	2	1	10
123439		Spot	2	1	11
82404		Spot	2	1	12
31963		Spot	2	1	13
40664		Spot	2	1	14
96501		Spot	2	1	15
24809		Spot	2	1	16
7960		Spot	2	1	17
105755		Spot	2	1	18
56693		Spot	2	1	19
51926		Spot	2	1	20
60099		Spot	2	1	21
106352		Spot	2	1	22
65656		Spot	2	1	23
40595		Spot	2	1	24
22449		Spot	2	1	25
16797		Spot	2	1	26
32756		Spot	2	1	27
55428		Spot	2	1	28

## Sheet: Intensity Sum Ch=3
Intensity Sum Ch=3
Value	Unit	Category	Channel	Time	ID
5076		Spot	3	1	0
28793		Spot	3	1	1
22823		Spot	3	1	2
45811		Spot	3	1	3
765		Spot	3	1	4
26522		Spot	3	1	5
22369		Spot	3	1	6
43820		Spot	3	1	7
29090		Spot	3	1	8
31208		Spot	3	1	9
28526		Spot	3	1	10
78745		Spot	3	1	11
46232		Spot	3	1	12
26352		Spot	3	1	13
41230		Spot	3	1	14
100556		Spot	3	1	15
18892		Spot	3	1	16
1178		Spot	3	1	17
80624		Spot	3	1	18
148109		Spot	3	1	19
94135		Spot	3	1	20
25358		Spot	3	1	21
48659		Spot	3	1	22
48946		Spot	3	1	23
18540		Spot	3	1	24
11620		Spot	3	1	25
11563		Spot	3	1	26
28580		Spot	3	1	27
53355		Spot	3	1	28
