# Supplementary material for: Nontypeable Haemophilus influenzae Induces Sustained Lung Oxidative Stress and Protease Expression
Source: PLoS One. 2015 Mar 20;10(3):e0120371. doi: 10.1371/journal.pone.0120371 (PMC4368769; doi:10.1371/journal.pone.0120371)
Supplement: S2 Dataset — The images are the raw picutres taken from the confocal microscope. They can be opened with NIKON software using the attached link: http://www.nikoninstruments.com/Products/Software/NIS-Elements-Advanced-Research/NIS-Elements-Viewer. (ZIP) [file pone.0120371.s002.zip › BB/3hr dnase/1.xls]

## Sheet: Overall
Overall
Variable	Value	Unit	ID
Total Number of Spots	18

## Sheet: Intensity Sum Ch=1
Intensity Sum Ch=1
Value	Unit	Category	Channel	Time	ID
739529		Spot	1	1	0
715703		Spot	1	1	1
496652		Spot	1	1	2
1275890		Spot	1	1	3
1003290		Spot	1	1	4
816235		Spot	1	1	5
1015920		Spot	1	1	6
1200240		Spot	1	1	7
1125050		Spot	1	1	8
1186140		Spot	1	1	9
1568750		Spot	1	1	10
805240		Spot	1	1	11
1376160		Spot	1	1	12
928802		Spot	1	1	13
919952		Spot	1	1	14
1003850		Spot	1	1	15
1414390		Spot	1	1	16
125667		Spot	1	1	17

## Sheet: Intensity Sum Ch=2
Intensity Sum Ch=2
Value	Unit	Category	Channel	Time	ID
498747	5241	Spot	2	1	0
498747	107598	Spot	2	1	1
308396	101748	Spot	2	1	2									498747	107598
249870	76274	Spot	2	1	3									308396	101748
218682	68372	Spot	2	1	4									249870	76274
203263	68372	Spot	2	1	5									218682	68372
203263	59614	Spot	2	1	6									203263	68372
123501	57424	Spot	2	1	7									203263	59614
114207	57424	Spot	2	1	8									123501	57424
96729	47937	Spot	2	1	9									114207	57424
94830	43441	Spot	2	1	10									96729	47937
80325	38712	Spot	2	1	11									94830	43441
76913	38712	Spot	2	1	12									80325	38712
70237	33732	Spot	2	1	13									76913	38712
68168	33732	Spot	2	1	14									70237	33732
68168	29101	Spot	2	1	15									68168	33732
62510	26529	Spot	2	1	16									171938	59506.6
62510	25898	Spot	2	1	17
55276	25810
55276	25810
54338	25763
53028	25226
49345	24845
42782	24845
41704	23887
41704	23887
41399	23207
41399	22546
41396	22546
41396	20894
41269	20894
41269	19097
38073	19097
34295	18570
30969	18570
30969	17600
27264	17166
27264	16970
26540	15368
26540	15368
26330	11006
26330	11006
20977	8159
20977	8159
20915	8018
20402	7461
17694	7461
17694	5900
17649	5900
17649	4015
12042	3689
12042	3689

## Sheet: Intensity Sum Ch=3
Intensity Sum Ch=3
Value	Unit	Category	Channel	Time	ID
5241		Spot	3	1	0
17166		Spot	3	1	1
4015		Spot	3	1	2
26529		Spot	3	1	3
25763		Spot	3	1	4
101748		Spot	3	1	5
43441		Spot	3	1	6
17600		Spot	3	1	7
29101		Spot	3	1	8
23207		Spot	3	1	9
76274		Spot	3	1	10
107598		Spot	3	1	11
47937		Spot	3	1	12
16970		Spot	3	1	13
25898		Spot	3	1	14
25226		Spot	3	1	15
59614		Spot	3	1	16
8018		Spot	3	1	17
17694
41399
26330
68168
41396
41704
20977
203263
498747
55276
41269
30969
26540
62510
17649
27264
12042
