# Supplementary material for: Nontypeable Haemophilus influenzae Induces Sustained Lung Oxidative Stress and Protease Expression
Source: PLoS One. 2015 Mar 20;10(3):e0120371. doi: 10.1371/journal.pone.0120371 (PMC4368769; doi:10.1371/journal.pone.0120371)
Supplement: S2 Dataset — The images are the raw picutres taken from the confocal microscope. They can be opened with NIKON software using the attached link: http://www.nikoninstruments.com/Products/Software/NIS-Elements-Advanced-Research/NIS-Elements-Viewer. (ZIP) [file pone.0120371.s002.zip › BB/3hr dnase/2.xls]

## Sheet: Overall
Overall
Variable	Value	Unit	ID
Total Number of Spots	17

## Sheet: Intensity Sum Ch=1
Intensity Sum Ch=1
Value	Unit	Category	Channel	Time	ID
184578		Spot	1	1	0
1011050		Spot	1	1	1
614034		Spot	1	1	2
1059770		Spot	1	1	3
1042860		Spot	1	1	4
978698		Spot	1	1	5
334151		Spot	1	1	6
922096		Spot	1	1	7
2086360		Spot	1	1	8
1218170		Spot	1	1	9
956956		Spot	1	1	10
897180		Spot	1	1	11
1107700		Spot	1	1	12
1409130		Spot	1	1	13
725497		Spot	1	1	14
960370		Spot	1	1	15
925479		Spot	1	1	16

## Sheet: Intensity Sum Ch=2
Intensity Sum Ch=2
Value	Unit	Category	Channel	Time	ID
17694		Spot	2	1	0
41399		Spot	2	1	1
26330		Spot	2	1	2
68168		Spot	2	1	3
41396		Spot	2	1	4
41704		Spot	2	1	5
20977		Spot	2	1	6
203263		Spot	2	1	7
498747		Spot	2	1	8
55276		Spot	2	1	9
41269		Spot	2	1	10
30969		Spot	2	1	11
26540		Spot	2	1	12
62510		Spot	2	1	13
17649		Spot	2	1	14
27264		Spot	2	1	15
12042		Spot	2	1	16

## Sheet: Intensity Sum Ch=3
Intensity Sum Ch=3
Value	Unit	Category	Channel	Time	ID
3689		Spot	3	1	0
8159		Spot	3	1	1
57424		Spot	3	1	2
18570		Spot	3	1	3
11006		Spot	3	1	4
19097		Spot	3	1	5
5900		Spot	3	1	6
25810		Spot	3	1	7
68372		Spot	3	1	8
38712		Spot	3	1	9
20894		Spot	3	1	10
33732		Spot	3	1	11
24845		Spot	3	1	12
23887		Spot	3	1	13
15368		Spot	3	1	14
22546		Spot	3	1	15
7461		Spot	3	1	16
