# Supplementary material for: Nontypeable Haemophilus influenzae Induces Sustained Lung Oxidative Stress and Protease Expression
Source: PLoS One. 2015 Mar 20;10(3):e0120371. doi: 10.1371/journal.pone.0120371 (PMC4368769; doi:10.1371/journal.pone.0120371)
Supplement: S2 Dataset — The images are the raw picutres taken from the confocal microscope. They can be opened with NIKON software using the attached link: http://www.nikoninstruments.com/Products/Software/NIS-Elements-Advanced-Research/NIS-Elements-Viewer. (ZIP) [file pone.0120371.s002.zip › BB/3hr infected/1.xls]

## Sheet: Overall
Overall
Variable	Value	Unit	ID
Total Number of Spots	16

## Sheet: Intensity Sum Ch=1
Intensity Sum Ch=1
Value	Unit	Category	Channel	Time	ID
663887		Spot	1	1	0
921155		Spot	1	1	1
716146		Spot	1	1	2
473670		Spot	1	1	3
607091		Spot	1	1	4
696191		Spot	1	1	5
481474		Spot	1	1	6
1072340		Spot	1	1	7
643874		Spot	1	1	8
666201		Spot	1	1	9
363319		Spot	1	1	10
597886		Spot	1	1	11
517982		Spot	1	1	12
564835		Spot	1	1	13
421953		Spot	1	1	14
446469		Spot	1	1	15

## Sheet: Intensity Sum Ch=2
Intensity Sum Ch=2
Value	Unit	Category	Channel	Time	ID
253678	15699	Spot	2	1	0
219804	151823	Spot	2	1	1								219804	151823			219804	151823
204636	151087	Spot	2	1	2								204636	151087			204636	151087
188607	146234	Spot	2	1	3								188607	146234			188607	146234
162439	126234	Spot	2	1	4								162439	126234			162439	126234
159883	118564	Spot	2	1	5								159883	118564			159883	118564
152726	113996	Spot	2	1	6								152726	113996			152726	113996
125862	104874	Spot	2	1	7								125862	104874			125862	104874
118557	101058	Spot	2	1	8								118557	101058			118557	101058
113813	100026	Spot	2	1	9								113813	100026			113813	100026
99298	93974	Spot	2	1	10								99298	93974			160703	123766
92128	83734	Spot	2	1	11								92128	83734
89131	81990	Spot	2	1	12								89131	81990
87564	69078	Spot	2	1	13								87564	69078
80044	65902	Spot	2	1	14								80044	65902
74088	61554	Spot	2	1	15								74088	61554
72049	59633												72049	59633
63182	52418												63182	52418
62789	50695												62789	50695
62315	50262												62315	50262
60586	46134												60586	46134
56902	42266												56902	42266
54598	41494												54598	41494
54545	41217												54545	41217
53117	39648												53117	39648
51592	35836												51592	35836
47017	35560												47017	35560
44912	28856												100280	79434.3
43835	28621
43772	28353
43381	23832
43233	22891
42845	22119
41628	21139
41196	20929
39625	19990
38949	19493
34921	19377
34557	19372
30599	19088
29229	18483
29069	18412
28357	18287
27949	17897
26849	17282
26825	16842
26236	14389
25599	14153
24330	13532
23713	13315
17080	12597
16955	12239
16937	12199
16930	12013
16282	11745
15472	11450
15207	11285
15140	10109
14593	8767
12363	8725
11927	8375
11707	6834
11424	5764
9624	4841
6587	4732
3048	2406
2236	1629

## Sheet: Intensity Sum Ch=3
Intensity Sum Ch=3
Value	Unit	Category	Channel	Time	ID
15699		Spot	3	1	0
8375		Spot	3	1	1
23832		Spot	3	1	2
14389		Spot	3	1	3
19493		Spot	3	1	4
22891		Spot	3	1	5
11745		Spot	3	1	6
50695		Spot	3	1	7
17897		Spot	3	1	8
12013		Spot	3	1	9
18287		Spot	3	1	10
12239		Spot	3	1	11
21139		Spot	3	1	12
5764		Spot	3	1	13
10109		Spot	3	1	14
4841		Spot	3	1	15
