# Supplementary material for: Nontypeable Haemophilus influenzae Induces Sustained Lung Oxidative Stress and Protease Expression
Source: PLoS One. 2015 Mar 20;10(3):e0120371. doi: 10.1371/journal.pone.0120371 (PMC4368769; doi:10.1371/journal.pone.0120371)
Supplement: S2 Dataset — The images are the raw picutres taken from the confocal microscope. They can be opened with NIKON software using the attached link: http://www.nikoninstruments.com/Products/Software/NIS-Elements-Advanced-Research/NIS-Elements-Viewer. (ZIP) [file pone.0120371.s002.zip › BB/3hr infected/2.xls]

## Sheet: Overall
Overall
Variable	Value	Unit	ID
Total Number of Spots	26

## Sheet: Intensity Sum Ch=1
Intensity Sum Ch=1
Value	Unit	Category	Channel	Time	ID
516305		Spot	1	1	0
711453		Spot	1	1	1
545183		Spot	1	1	2
521191		Spot	1	1	3
459605		Spot	1	1	4
698855		Spot	1	1	5
326075		Spot	1	1	6
701904		Spot	1	1	7
798176		Spot	1	1	8
1029390		Spot	1	1	9
670352		Spot	1	1	10
566862		Spot	1	1	11
59563		Spot	1	1	12
580608		Spot	1	1	13
1215510		Spot	1	1	14
942061		Spot	1	1	15
652623		Spot	1	1	16
996143		Spot	1	1	17
612247		Spot	1	1	18
754317		Spot	1	1	19
929526		Spot	1	1	20
772557		Spot	1	1	21
815446		Spot	1	1	22
748569		Spot	1	1	23
708429		Spot	1	1	24
689518		Spot	1	1	25

## Sheet: Intensity Sum Ch=2
Intensity Sum Ch=2
Value	Unit	Category	Channel	Time	ID
11927		Spot	2	1	0
38949		Spot	2	1	1
16930		Spot	2	1	2
12363		Spot	2	1	3
53117		Spot	2	1	4
42845		Spot	2	1	5
3048		Spot	2	1	6
43381		Spot	2	1	7
23713		Spot	2	1	8
72049		Spot	2	1	9
27949		Spot	2	1	10
11707		Spot	2	1	11
2236		Spot	2	1	12
47017		Spot	2	1	13
43233		Spot	2	1	14
125862		Spot	2	1	15
29069		Spot	2	1	16
89131		Spot	2	1	17
30599		Spot	2	1	18
25599		Spot	2	1	19
56902		Spot	2	1	20
24330		Spot	2	1	21
43772		Spot	2	1	22
44912		Spot	2	1	23
16282		Spot	2	1	24
16937		Spot	2	1	25

## Sheet: Intensity Sum Ch=3
Intensity Sum Ch=3
Value	Unit	Category	Channel	Time	ID
11450		Spot	3	1	0
14153		Spot	3	1	1
12199		Spot	3	1	2
6834		Spot	3	1	3
13532		Spot	3	1	4
19377		Spot	3	1	5
2406		Spot	3	1	6
28856		Spot	3	1	7
13315		Spot	3	1	8
41217		Spot	3	1	9
19990		Spot	3	1	10
18483		Spot	3	1	11
1629		Spot	3	1	12
18412		Spot	3	1	13
28353		Spot	3	1	14
61554		Spot	3	1	15
17282		Spot	3	1	16
59633		Spot	3	1	17
19088		Spot	3	1	18
11285		Spot	3	1	19
39648		Spot	3	1	20
12597		Spot	3	1	21
8767		Spot	3	1	22
28621		Spot	3	1	23
8725		Spot	3	1	24
19372		Spot	3	1	25
