# Supplementary material for: Nontypeable Haemophilus influenzae Induces Sustained Lung Oxidative Stress and Protease Expression
Source: PLoS One. 2015 Mar 20;10(3):e0120371. doi: 10.1371/journal.pone.0120371 (PMC4368769; doi:10.1371/journal.pone.0120371)
Supplement: S2 Dataset — The images are the raw picutres taken from the confocal microscope. They can be opened with NIKON software using the attached link: http://www.nikoninstruments.com/Products/Software/NIS-Elements-Advanced-Research/NIS-Elements-Viewer. (ZIP) [file pone.0120371.s002.zip › BB/3hr infected/3.xls]

## Sheet: Overall
Overall
Variable	Value	Unit	ID
Total Number of Spots	25

## Sheet: Intensity Sum Ch=1
Intensity Sum Ch=1
Value	Unit	Category	Channel	Time	ID
331407		Spot	1	1	0
719539		Spot	1	1	1
1399040		Spot	1	1	2
1490560		Spot	1	1	3
2000380		Spot	1	1	4
636831		Spot	1	1	5
541936		Spot	1	1	6
637582		Spot	1	1	7
877925		Spot	1	1	8
767920		Spot	1	1	9
875978		Spot	1	1	10
934988		Spot	1	1	11
708132		Spot	1	1	12
823829		Spot	1	1	13
510556		Spot	1	1	14
810372		Spot	1	1	15
1056830		Spot	1	1	16
961089		Spot	1	1	17
795955		Spot	1	1	18
844372		Spot	1	1	19
1096030		Spot	1	1	20
1266920		Spot	1	1	21
826159		Spot	1	1	22
758333		Spot	1	1	23
1487740		Spot	1	1	24

## Sheet: Intensity Sum Ch=2
Intensity Sum Ch=2
Value	Unit	Category	Channel	Time	ID
14593		Spot	2	1	0
6587		Spot	2	1	1
118557		Spot	2	1	2
159883		Spot	2	1	3
253678		Spot	2	1	4
26236		Spot	2	1	5
43835		Spot	2	1	6
17080		Spot	2	1	7
28357		Spot	2	1	8
74088		Spot	2	1	9
63182		Spot	2	1	10
87564		Spot	2	1	11
60586		Spot	2	1	12
62789		Spot	2	1	13
219804		Spot	2	1	14
92128		Spot	2	1	15
80044		Spot	2	1	16
99298		Spot	2	1	17
39625		Spot	2	1	18
51592		Spot	2	1	19
113813		Spot	2	1	20
188607		Spot	2	1	21
152726		Spot	2	1	22
41628		Spot	2	1	23
162439		Spot	2	1	24

## Sheet: Intensity Sum Ch=3
Intensity Sum Ch=3
Value	Unit	Category	Channel	Time	ID
16842		Spot	3	1	0
4732		Spot	3	1	1
104874		Spot	3	1	2
113996		Spot	3	1	3
93974		Spot	3	1	4
101058		Spot	3	1	5
41494		Spot	3	1	6
22119		Spot	3	1	7
20929		Spot	3	1	8
100026		Spot	3	1	9
52418		Spot	3	1	10
83734		Spot	3	1	11
35836		Spot	3	1	12
50262		Spot	3	1	13
151823		Spot	3	1	14
42266		Spot	3	1	15
126234		Spot	3	1	16
69078		Spot	3	1	17
46134		Spot	3	1	18
35560		Spot	3	1	19
146234		Spot	3	1	20
151087		Spot	3	1	21
118564		Spot	3	1	22
65902		Spot	3	1	23
81990		Spot	3	1	24
