# Supplementary material for: Nontypeable Haemophilus influenzae Induces Sustained Lung Oxidative Stress and Protease Expression
Source: PLoS One. 2015 Mar 20;10(3):e0120371. doi: 10.1371/journal.pone.0120371 (PMC4368769; doi:10.1371/journal.pone.0120371)
Supplement: S2 Dataset — The images are the raw picutres taken from the confocal microscope. They can be opened with NIKON software using the attached link: http://www.nikoninstruments.com/Products/Software/NIS-Elements-Advanced-Research/NIS-Elements-Viewer. (ZIP) [file pone.0120371.s002.zip › BB/3hr uninfected/1.xls]

## Sheet: Overall
Overall
Variable	Value	Unit	ID
Total Number of Spots	22

## Sheet: Intensity Sum Ch=1
Intensity Sum Ch=1
Value	Unit	Category	Channel	Time	ID
1114190		Spot	1	1	0
583064		Spot	1	1	1
539615		Spot	1	1	2
651597		Spot	1	1	3
524177		Spot	1	1	4
497403		Spot	1	1	5
915934		Spot	1	1	6
640505		Spot	1	1	7
823780		Spot	1	1	8
1140100		Spot	1	1	9
1532440		Spot	1	1	10
854594		Spot	1	1	11
696328		Spot	1	1	12
1690390		Spot	1	1	13
825918		Spot	1	1	14
1180690		Spot	1	1	15
617326		Spot	1	1	16
792836		Spot	1	1	17
433823		Spot	1	1	18
1126800		Spot	1	1	19
534569		Spot	1	1	20
560818		Spot	1	1	21

## Sheet: Intensity Sum Ch=2
Intensity Sum Ch=2
Value	Unit	Category	Channel	Time	ID
380677	40232	Spot	2	1	0
189929	185145	Spot	2	1	1							380677
185349	128729	Spot	2	1	2							189929	185145
143450	88496	Spot	2	1	3							185349	128729
132547	86853	Spot	2	1	4							143450	88496
112823	84516	Spot	2	1	5							132547	86853
105591	66855	Spot	2	1	6							112823	84516
97442	63081	Spot	2	1	7							105591	66855
95799	58046	Spot	2	1	8							97442	63081
92884	54848	Spot	2	1	9							95799	58046
85781	49158	Spot	2	1	10							92884	54848
77331	44728	Spot	2	1	11							85781	49158
68907	44342	Spot	2	1	12							77331	44728
60962	42875	Spot	2	1	13							68907	44342
59713	40430	Spot	2	1	14							60962	42875
56224	40351	Spot	2	1	15							59713	40430
52889	37265	Spot	2	1	16							56224	40351
48353	35100	Spot	2	1	17							52889	37265
46427	31312	Spot	2	1	18							48353	35100
45464	31022	Spot	2	1	19							46427	31312
44933	28752	Spot	2	1	20							45464	31022
37844	28606	Spot	2	1	21							106927	63850.1
37805	27838
37390	27307
36697	27242
35465	26950
35367	26096
34860	26089
33871	24521
33485	24504
33398	23505
32831	22863
32488	22719
32268	22624
31620	21443
31491	21127
30001	20448
28554	20387
28554	20178
28491	20075
27020	19998
26751	19260
23281	18692
23085	18104
22747	17773
22220	16932
20012	16256
18479	16136
18377	15221
17435	15185
16331	15004
16292	14319
13999	13937
13498	13665
12982	11450
12712	11156
11927	10404
11919	10357
11691	9660
11447	7996
11036	7780
10401	7718
9792	7587
9052	6645
8929	6343
8848	6164
7658	6158
7597	5221
7543	4534
7374	4059
6265	3256
5451	1905
4717	1569
3755	1435
3495	1419
2393

## Sheet: Intensity Sum Ch=3
Intensity Sum Ch=3
Value	Unit	Category	Channel	Time	ID
40232		Spot	3	1	0
20387		Spot	3	1	1
5221		Spot	3	1	2
24521		Spot	3	1	3
11450		Spot	3	1	4
4534		Spot	3	1	5
14319		Spot	3	1	6
13665		Spot	3	1	7
22719		Spot	3	1	8
63081		Spot	3	1	9
54848		Spot	3	1	10
49158		Spot	3	1	11
19998		Spot	3	1	12
185145		Spot	3	1	13
22863		Spot	3	1	14
88496		Spot	3	1	15
7718		Spot	3	1	16
15185		Spot	3	1	17
1569		Spot	3	1	18
86853		Spot	3	1	19
9660		Spot	3	1	20
19260		Spot	3	1	21
