# Supplementary material for: Nontypeable Haemophilus influenzae Induces Sustained Lung Oxidative Stress and Protease Expression
Source: PLoS One. 2015 Mar 20;10(3):e0120371. doi: 10.1371/journal.pone.0120371 (PMC4368769; doi:10.1371/journal.pone.0120371)
Supplement: S2 Dataset — The images are the raw picutres taken from the confocal microscope. They can be opened with NIKON software using the attached link: http://www.nikoninstruments.com/Products/Software/NIS-Elements-Advanced-Research/NIS-Elements-Viewer. (ZIP) [file pone.0120371.s002.zip › BB/3hr uninfected/2.xls]

## Sheet: Overall
Overall
Variable	Value	Unit	ID
Total Number of Spots	30

## Sheet: Intensity Sum Ch=1
Intensity Sum Ch=1
Value	Unit	Category	Channel	Time	ID
481680		Spot	1	1	0
1327290		Spot	1	1	1
598320		Spot	1	1	2
555683		Spot	1	1	3
408887		Spot	1	1	4
399055		Spot	1	1	5
774415		Spot	1	1	6
1019730		Spot	1	1	7
953181		Spot	1	1	8
645788		Spot	1	1	9
493861		Spot	1	1	10
159223		Spot	1	1	11
525251		Spot	1	1	12
705818		Spot	1	1	13
763192		Spot	1	1	14
851238		Spot	1	1	15
873601		Spot	1	1	16
694128		Spot	1	1	17
1508030		Spot	1	1	18
705765		Spot	1	1	19
615393		Spot	1	1	20
1047410		Spot	1	1	21
795505		Spot	1	1	22
520907		Spot	1	1	23
793859		Spot	1	1	24
566244		Spot	1	1	25
491436		Spot	1	1	26
614510		Spot	1	1	27
605992		Spot	1	1	28
509653		Spot	1	1	29

## Sheet: Intensity Sum Ch=2
Intensity Sum Ch=2
Value	Unit	Category	Channel	Time	ID
28554		Spot	2	1	0
37844		Spot	2	1	1
11927		Spot	2	1	2
34860		Spot	2	1	3
7543		Spot	2	1	4
7374		Spot	2	1	5
11691		Spot	2	1	6
18479		Spot	2	1	7
3755		Spot	2	1	8
32268		Spot	2	1	9
30001		Spot	2	1	10
5451		Spot	2	1	11
8848		Spot	2	1	12
26751		Spot	2	1	13
31620		Spot	2	1	14
37390		Spot	2	1	15
22747		Spot	2	1	16
23085		Spot	2	1	17
33485		Spot	2	1	18
33398		Spot	2	1	19
11036		Spot	2	1	20
48353		Spot	2	1	21
28554		Spot	2	1	22
3495		Spot	2	1	23
60962		Spot	2	1	24
7597		Spot	2	1	25
10401		Spot	2	1	26
7658		Spot	2	1	27
6265		Spot	2	1	28
8929		Spot	2	1	29

## Sheet: Intensity Sum Ch=3
Intensity Sum Ch=3
Value	Unit	Category	Channel	Time	ID
23505		Spot	3	1	0
20448		Spot	3	1	1
10404		Spot	3	1	2
42875		Spot	3	1	3
6164		Spot	3	1	4
6158		Spot	3	1	5
11156		Spot	3	1	6
15221		Spot	3	1	7
1435		Spot	3	1	8
16932		Spot	3	1	9
28606		Spot	3	1	10
3256		Spot	3	1	11
13937		Spot	3	1	12
26089		Spot	3	1	13
40351		Spot	3	1	14
40430		Spot	3	1	15
20178		Spot	3	1	16
26096		Spot	3	1	17
27838		Spot	3	1	18
21443		Spot	3	1	19
16256		Spot	3	1	20
21127		Spot	3	1	21
7587		Spot	3	1	22
1419		Spot	3	1	23
18104		Spot	3	1	24
16136		Spot	3	1	25
15004		Spot	3	1	26
4059		Spot	3	1	27
6645		Spot	3	1	28
4137		Spot	3	1	29
