# Supplementary material for: Nontypeable Haemophilus influenzae Induces Sustained Lung Oxidative Stress and Protease Expression
Source: PLoS One. 2015 Mar 20;10(3):e0120371. doi: 10.1371/journal.pone.0120371 (PMC4368769; doi:10.1371/journal.pone.0120371)
Supplement: S2 Dataset — The images are the raw picutres taken from the confocal microscope. They can be opened with NIKON software using the attached link: http://www.nikoninstruments.com/Products/Software/NIS-Elements-Advanced-Research/NIS-Elements-Viewer. (ZIP) [file pone.0120371.s002.zip › BB/3hr uninfected/3.xls]

## Sheet: Overall
Overall
Variable	Value	Unit	ID
Total Number of Spots	24

## Sheet: Intensity Sum Ch=1
Intensity Sum Ch=1
Value	Unit	Category	Channel	Time	ID
501520		Spot	1	1	0
680862		Spot	1	1	1
739732		Spot	1	1	2
517475		Spot	1	1	3
461919		Spot	1	1	4
1383100		Spot	1	1	5
864890		Spot	1	1	6
717793		Spot	1	1	7
807009		Spot	1	1	8
684173		Spot	1	1	9
799142		Spot	1	1	10
681293		Spot	1	1	11
1087910		Spot	1	1	12
886731		Spot	1	1	13
495347		Spot	1	1	14
920597		Spot	1	1	15
1090550		Spot	1	1	16
1694000		Spot	1	1	17
136234		Spot	1	1	18
554617		Spot	1	1	19
573886		Spot	1	1	20
1118700		Spot	1	1	21
1603190		Spot	1	1	22
1117280		Spot	1	1	23

## Sheet: Intensity Sum Ch=2
Intensity Sum Ch=2
Value	Unit	Category	Channel	Time	ID
11919		Spot	2	1	0
35465		Spot	2	1	1
56224		Spot	2	1	2
23281		Spot	2	1	3
12712		Spot	2	1	4
143450		Spot	2	1	5
45464		Spot	2	1	6
52889		Spot	2	1	7
36697		Spot	2	1	8
37805		Spot	2	1	9
35367		Spot	2	1	10
13498		Spot	2	1	11
28491		Spot	2	1	12
68907		Spot	2	1	13
44933		Spot	2	1	14
97442		Spot	2	1	15
59713		Spot	2	1	16
105591		Spot	2	1	17
2393		Spot	2	1	18
9052		Spot	2	1	19
32831		Spot	2	1	20
112823		Spot	2	1	21
185349		Spot	2	1	22
33871		Spot	2	1	23

## Sheet: Intensity Sum Ch=3
Intensity Sum Ch=3
Value	Unit	Category	Channel	Time	ID
44728		Spot	3	1	0
6343		Spot	3	1	1
27307		Spot	3	1	2
7780		Spot	3	1	3
10357		Spot	3	1	4
66855		Spot	3	1	5
31022		Spot	3	1	6
27242		Spot	3	1	7
31312		Spot	3	1	8
26950		Spot	3	1	9
24504		Spot	3	1	10
22624		Spot	3	1	11
37265		Spot	3	1	12
18692		Spot	3	1	13
35100		Spot	3	1	14
44342		Spot	3	1	15
28752		Spot	3	1	16
58046		Spot	3	1	17
1905		Spot	3	1	18
7996		Spot	3	1	19
17773		Spot	3	1	20
84516		Spot	3	1	21
128729		Spot	3	1	22
20075		Spot	3	1	23
