# Supplementary material for: Nontypeable Haemophilus influenzae Induces Sustained Lung Oxidative Stress and Protease Expression
Source: PLoS One. 2015 Mar 20;10(3):e0120371. doi: 10.1371/journal.pone.0120371 (PMC4368769; doi:10.1371/journal.pone.0120371)
Supplement: S3 Dataset — The images are the raw picutres taken from the confocal microscope. They can be opened with NIKON software using the attached link: http://www.nikoninstruments.com/Products/Software/NIS-Elements-Advanced-Research/NIS-Elements-Viewer. (ZIP) [file pone.0120371.s003.zip]

Archive with 37 entries (27 files):
- JF/
- JF/1 HR INFECT/
- JF/1 HR INFECT/1.nd2
- JF/1 HR INFECT/2.nd2
- JF/1 HR INFECT/3.nd2
- JF/1 HR UNINFECT/
- JF/1 HR UNINFECT/1.nd2
- JF/1 HR UNINFECT/2.nd2
- JF/1 HR UNINFECT/3.nd2
- JF/1HR DNASE/
- JF/1HR DNASE/1.nd2
- JF/1HR DNASE/2.nd2
- JF/1HR DNASE/3.nd2
- JF/20 MIN DNASE/
- JF/20 MIN DNASE/1.nd2
- JF/20 MIN DNASE/2.nd2
- JF/20 MIN DNASE/3.nd2
- JF/20 MIN INFECT/
- JF/20 MIN INFECT/1.nd2
- JF/20 MIN INFECT/2.nd2
- JF/20 MIN INFECT/3.nd2
- JF/20 MIN UNINFECT/
- JF/20 MIN UNINFECT/1.nd2
- JF/20 MIN UNINFECT/2.nd2
- JF/20 MIN UNINFECT/3.nd2
- JF/3 HR DNASE/
- JF/3 HR DNASE/1.nd2
- JF/3 HR DNASE/2.nd2
- JF/3 HR DNASE/3.nd2
- JF/3 HR INFECT/
- JF/3 HR INFECT/1.nd2
- JF/3 HR INFECT/2.nd2
- JF/3 HR INFECT/3.nd2
- JF/3 HR UNINFECT/
- JF/3 HR UNINFECT/1.nd2
- JF/3 HR UNINFECT/2.nd2
- JF/3 HR UNINFECT/3.nd2
