# Supplementary material for: Nontypeable Haemophilus influenzae Induces Sustained Lung Oxidative Stress and Protease Expression
Source: PLoS One. 2015 Mar 20;10(3):e0120371. doi: 10.1371/journal.pone.0120371 (PMC4368769; doi:10.1371/journal.pone.0120371)
Supplement: S5 Dataset — The images are the raw picutres taken from the confocal microscope. They can be opened with NIKON software using the attached link: http://www.nikoninstruments.com/Products/Software/NIS-Elements-Advanced-Research/NIS-Elements-Viewer. (ZIP) [file pone.0120371.s005.zip]

Archive with 64 entries (54 files):
- PHQ/
- PHQ/1hr dnase/
- PHQ/1hr dnase/1.nd2
- PHQ/1hr dnase/1.xls
- PHQ/1hr dnase/2.nd2
- PHQ/1hr dnase/2.xls
- PHQ/1hr dnase/3.nd2
- PHQ/1hr dnase/3.xls
- PHQ/1hr infect/
- PHQ/1hr infect/1.nd2
- PHQ/1hr infect/1.xls
- PHQ/1hr infect/2.nd2
- PHQ/1hr infect/2.xls
- PHQ/1hr infect/3.nd2
- PHQ/1hr infect/3.xls
- PHQ/1hr not infect/
- PHQ/1hr not infect/1.nd2
- PHQ/1hr not infect/1.xls
- PHQ/1hr not infect/2.nd2
- PHQ/1hr not infect/2.xls
- PHQ/1hr not infect/3.nd2
- PHQ/1hr not infect/3.xls
- PHQ/20 minutes infect/
- PHQ/20 minutes infect/1.nd2
- PHQ/20 minutes infect/1.xls
- PHQ/20 minutes infect/2.nd2
- PHQ/20 minutes infect/2.xls
- PHQ/20 minutes infect/3.nd2
- PHQ/20 minutes infect/3.xls
- PHQ/20 minutes non infect/
- PHQ/20 minutes non infect/1.nd2
- PHQ/20 minutes non infect/1.xls
- PHQ/20 minutes non infect/2.nd2
- PHQ/20 minutes non infect/2.xls
- PHQ/20 minutes non infect/3.nd2
- PHQ/20 minutes non infect/3.xls
- PHQ/20minutes dnase/
- PHQ/20minutes dnase/1.nd2
- PHQ/20minutes dnase/1.xls
- PHQ/20minutes dnase/2.nd2
- PHQ/20minutes dnase/2.xls
- PHQ/20minutes dnase/3.nd2
- PHQ/20minutes dnase/3.xls
- PHQ/3hr dnase/
- PHQ/3hr dnase/1.nd2
- PHQ/3hr dnase/1.xls
- PHQ/3hr dnase/2.nd2
- PHQ/3hr dnase/2.xls
- PHQ/3hr dnase/3.nd2
- PHQ/3hr dnase/3.xls
- PHQ/3hr infect/
- PHQ/3hr infect/1.nd2
- PHQ/3hr infect/1.xls
- PHQ/3hr infect/2.nd2
- PHQ/3hr infect/2.xls
- PHQ/3hr infect/3.nd2
- PHQ/3hr infect/3.xls
- PHQ/3hr not infect/
- PHQ/3hr not infect/1.nd2
- PHQ/3hr not infect/1.xls
- PHQ/3hr not infect/2.nd2
- PHQ/3hr not infect/2.xls
- PHQ/3hr not infect/3.nd2
- PHQ/3hr not infect/3.xls
