# Supplementary material for: Nontypeable Haemophilus influenzae Induces Sustained Lung Oxidative Stress and Protease Expression
Source: PLoS One. 2015 Mar 20;10(3):e0120371. doi: 10.1371/journal.pone.0120371 (PMC4368769; doi:10.1371/journal.pone.0120371)
Supplement: S5 Dataset — The images are the raw picutres taken from the confocal microscope. They can be opened with NIKON software using the attached link: http://www.nikoninstruments.com/Products/Software/NIS-Elements-Advanced-Research/NIS-Elements-Viewer. (ZIP) [file pone.0120371.s005.zip › PHQ/1hr dnase/1.xls]

## Sheet: Overall
Overall
Variable	Value	Unit	ID
Total Number of Spots	24

## Sheet: Intensity Sum Ch=1
Intensity Sum Ch=1
Value	Unit	Category	Channel	Time	ID
645038		Spot	1	1	0
1284870		Spot	1	1	1
339130		Spot	1	1	2
591327		Spot	1	1	3
340126		Spot	1	1	4
929564		Spot	1	1	5
104648		Spot	1	1	6
1508920		Spot	1	1	7
910357		Spot	1	1	8
1760650		Spot	1	1	9
814821		Spot	1	1	10
1317510		Spot	1	1	11
452461		Spot	1	1	12
1577030		Spot	1	1	13
984741		Spot	1	1	14
1542420		Spot	1	1	15
687154		Spot	1	1	16
498154		Spot	1	1	17
618203		Spot	1	1	18
1841230		Spot	1	1	19
511382		Spot	1	1	20
1264220		Spot	1	1	21
932741		Spot	1	1	22
1389690		Spot	1	1	23

## Sheet: Intensity Sum Ch=2
Intensity Sum Ch=2
Value	Unit	Category	Channel	Time	ID
531204	10410	Spot	2	1	0
418497	317955	Spot	2	1	1
283788	246348	Spot	2	1	2					531204
264710	191497	Spot	2	1	3					418497	317955
241454	186231	Spot	2	1	4					283788	246348
237741	125802	Spot	2	1	5					264710	191497
216205	84852	Spot	2	1	6					241454	186231
193584	77930	Spot	2	1	7					237741	125802
151776	69879	Spot	2	1	8					216205	84852
128993	64012	Spot	2	1	9					193584	77930
127728	56891	Spot	2	1	10					151776	69879
118108	55761	Spot	2	1	11					128993	64012
112956	50274	Spot	2	1	12					127728	56891
112504	48283	Spot	2	1	13					118108	55761
107505	46637	Spot	2	1	14					112956	50274
104217	44746	Spot	2	1	15					112504	48283
95722	41373	Spot	2	1	16					107505	46637
95361	41351	Spot	2	1	17					104217	44746
94785	41340	Spot	2	1	18					95722	41373
75224	40511	Spot	2	1	19					95361	41351
71629	37410	Spot	2	1	20					94785	41340
67827	33740	Spot	2	1	21					75224	40511
67477	33639	Spot	2	1	22					71629	37410
61510	32892	Spot	2	1	23					67827	33740
54596	31487									67477	33639
53987	29386									61510	32892
52018	27949									54596	31487
51741	24599									161404	83368.4
49484	24373
48962	23964
48061	23645
47631	23171
44563	22327
43693	21160
42338	20502
41581	19709
40941	18830
40836	17279
40830	16263
40688	15734
35802	15678
35773	15424
35154	15044
33907	15040
31230	13384
30914	12074
30348	11728
30102	11584
29936	11331
23735	10830
22828	10206
22540	10140
21983	10027
21675	9856
20689	9741
19335	8987
18903	7876
16117	7872
14002	7284
13169	6240
12470	4843
12376	4805
10177	3428

## Sheet: Intensity Sum Ch=3
Intensity Sum Ch=3
Value	Unit	Category	Channel	Time	ID
10410		Spot	3	1	0
32892		Spot	3	1	1
6240		Spot	3	1	2
24599		Spot	3	1	3
9741		Spot	3	1	4
31487		Spot	3	1	5
3428		Spot	3	1	6
69879		Spot	3	1	7
12074		Spot	3	1	8
84852		Spot	3	1	9
24373		Spot	3	1	10
55761		Spot	3	1	11
10140		Spot	3	1	12
125802		Spot	3	1	13
23964		Spot	3	1	14
246348		Spot	3	1	15
27949		Spot	3	1	16
4843		Spot	3	1	17
20502		Spot	3	1	18
186231		Spot	3	1	19
10830		Spot	3	1	20
40511		Spot	3	1	21
41340		Spot	3	1	22
41373		Spot	3	1	23
