# Supplementary material for: Nontypeable Haemophilus influenzae Induces Sustained Lung Oxidative Stress and Protease Expression
Source: PLoS One. 2015 Mar 20;10(3):e0120371. doi: 10.1371/journal.pone.0120371 (PMC4368769; doi:10.1371/journal.pone.0120371)
Supplement: S5 Dataset — The images are the raw picutres taken from the confocal microscope. They can be opened with NIKON software using the attached link: http://www.nikoninstruments.com/Products/Software/NIS-Elements-Advanced-Research/NIS-Elements-Viewer. (ZIP) [file pone.0120371.s005.zip › PHQ/1hr dnase/2.xls]

## Sheet: Overall
Overall
Variable	Value	Unit	ID
Total Number of Spots	16

## Sheet: Intensity Sum Ch=1
Intensity Sum Ch=1
Value	Unit	Category	Channel	Time	ID
566357		Spot	1	1	0
360340		Spot	1	1	1
856051		Spot	1	1	2
639276		Spot	1	1	3
375021		Spot	1	1	4
357559		Spot	1	1	5
1020040		Spot	1	1	6
1156650		Spot	1	1	7
840366		Spot	1	1	8
506585		Spot	1	1	9
131014		Spot	1	1	10
929866		Spot	1	1	11
1084280		Spot	1	1	12
726215		Spot	1	1	13
780994		Spot	1	1	14
995053		Spot	1	1	15

## Sheet: Intensity Sum Ch=2
Intensity Sum Ch=2
Value	Unit	Category	Channel	Time	ID
22828		Spot	2	1	0
35773		Spot	2	1	1
67827		Spot	2	1	2
48962		Spot	2	1	3
21675		Spot	2	1	4
42338		Spot	2	1	5
12470		Spot	2	1	6
112504		Spot	2	1	7
53987		Spot	2	1	8
14002		Spot	2	1	9
18903		Spot	2	1	10
40830		Spot	2	1	11
48061		Spot	2	1	12
44563		Spot	2	1	13
20689		Spot	2	1	14
54596		Spot	2	1	15

## Sheet: Intensity Sum Ch=3
Intensity Sum Ch=3
Value	Unit	Category	Channel	Time	ID
10027		Spot	3	1	0
7872		Spot	3	1	1
33639		Spot	3	1	2
15678		Spot	3	1	3
17279		Spot	3	1	4
16263		Spot	3	1	5
8987		Spot	3	1	6
44746		Spot	3	1	7
21160		Spot	3	1	8
4805		Spot	3	1	9
7284		Spot	3	1	10
15040		Spot	3	1	11
18830		Spot	3	1	12
19709		Spot	3	1	13
11584		Spot	3	1	14
22327		Spot	3	1	15
