# Supplementary material for: Nontypeable Haemophilus influenzae Induces Sustained Lung Oxidative Stress and Protease Expression
Source: PLoS One. 2015 Mar 20;10(3):e0120371. doi: 10.1371/journal.pone.0120371 (PMC4368769; doi:10.1371/journal.pone.0120371)
Supplement: S5 Dataset — The images are the raw picutres taken from the confocal microscope. They can be opened with NIKON software using the attached link: http://www.nikoninstruments.com/Products/Software/NIS-Elements-Advanced-Research/NIS-Elements-Viewer. (ZIP) [file pone.0120371.s005.zip › PHQ/1hr dnase/3.xls]

## Sheet: Overall
Overall
Variable	Value	Unit	ID
Total Number of Spots	23

## Sheet: Intensity Sum Ch=1
Intensity Sum Ch=1
Value	Unit	Category	Channel	Time	ID
644830		Spot	1	1	0
1173760		Spot	1	1	1
451553		Spot	1	1	2
556385		Spot	1	1	3
449823		Spot	1	1	4
877664		Spot	1	1	5
860183		Spot	1	1	6
1264280		Spot	1	1	7
977795		Spot	1	1	8
422086		Spot	1	1	9
1234790		Spot	1	1	10
1009420		Spot	1	1	11
1127830		Spot	1	1	12
1330360		Spot	1	1	13
1380540		Spot	1	1	14
342287		Spot	1	1	15
565964		Spot	1	1	16
787946		Spot	1	1	17
2105750		Spot	1	1	18
535152		Spot	1	1	19
1261010		Spot	1	1	20
755101		Spot	1	1	21
1425500		Spot	1	1	22

## Sheet: Intensity Sum Ch=2
Intensity Sum Ch=2
Value	Unit	Category	Channel	Time	ID
35802		Spot	2	1	0
94785		Spot	2	1	1
31230		Spot	2	1	2
29936		Spot	2	1	3
43693		Spot	2	1	4
19335		Spot	2	1	5
41581		Spot	2	1	6
112956		Spot	2	1	7
237741		Spot	2	1	8
75224		Spot	2	1	9
47631		Spot	2	1	10
128993		Spot	2	1	11
151776		Spot	2	1	12
118108		Spot	2	1	13
216205		Spot	2	1	14
21983		Spot	2	1	15
33907		Spot	2	1	16
95722		Spot	2	1	17
531204		Spot	2	1	18
30102		Spot	2	1	19
193584		Spot	2	1	20
61510		Spot	2	1	21
49484		Spot	2	1	22

## Sheet: Intensity Sum Ch=3
Intensity Sum Ch=3
Value	Unit	Category	Channel	Time	ID
9856		Spot	3	1	0
23645		Spot	3	1	1
11331		Spot	3	1	2
11728		Spot	3	1	3
13384		Spot	3	1	4
15044		Spot	3	1	5
23171		Spot	3	1	6
33740		Spot	3	1	7
48283		Spot	3	1	8
15734		Spot	3	1	9
37410		Spot	3	1	10
64012		Spot	3	1	11
77930		Spot	3	1	12
56891		Spot	3	1	13
191497		Spot	3	1	14
7876		Spot	3	1	15
10206		Spot	3	1	16
41351		Spot	3	1	17
317955		Spot	3	1	18
15424		Spot	3	1	19
46637		Spot	3	1	20
29386		Spot	3	1	21
50274		Spot	3	1	22
