# Supplementary material for: Nontypeable Haemophilus influenzae Induces Sustained Lung Oxidative Stress and Protease Expression
Source: PLoS One. 2015 Mar 20;10(3):e0120371. doi: 10.1371/journal.pone.0120371 (PMC4368769; doi:10.1371/journal.pone.0120371)
Supplement: S5 Dataset — The images are the raw picutres taken from the confocal microscope. They can be opened with NIKON software using the attached link: http://www.nikoninstruments.com/Products/Software/NIS-Elements-Advanced-Research/NIS-Elements-Viewer. (ZIP) [file pone.0120371.s005.zip › PHQ/1hr infect/1.xls]

## Sheet: Overall
Overall
Variable	Value	Unit	ID
Total Number of Spots	15

## Sheet: Intensity Sum Ch=1
Intensity Sum Ch=1
Value	Unit	Category	Channel	Time	ID
524227		Spot	1	1	0
224878		Spot	1	1	1
1198530		Spot	1	1	2
136985		Spot	1	1	3
543708		Spot	1	1	4
659473		Spot	1	1	5
370243		Spot	1	1	6
690952		Spot	1	1	7
479889		Spot	1	1	8
648635		Spot	1	1	9
1773670		Spot	1	1	10
133563		Spot	1	1	11
789471		Spot	1	1	12
880206		Spot	1	1	13
502474		Spot	1	1	14

## Sheet: Intensity Sum Ch=2
Intensity Sum Ch=2
Value	Unit	Category	Channel	Time	ID
250288	11217	Spot	2	1	0
215167	77780	Spot	2	1	1
203278	76368	Spot	2	1	2					250288	11217
188052	74393	Spot	2	1	3					215167	77780
180010	68919	Spot	2	1	4					203278	76368
165877	67361	Spot	2	1	5					188052	74393
128653	66828	Spot	2	1	6					180010	68919
127567	63607	Spot	2	1	7					165877	67361
122360	60326	Spot	2	1	8					128653	66828
117657	47764	Spot	2	1	9					127567	63607
115900	45121	Spot	2	1	10					122360	60326
115140	42723	Spot	2	1	11					117657	47764
108801	41269	Spot	2	1	12					115900	45121
100390	40196	Spot	2	1	13					115140	42723
95075	38629	Spot	2	1	14					108801	41269
91563	38076									100390	40196
87322	36788									95075	38629
84968	32501									91563	38076
83610	32377									87322	36788
76789	29521									84968	32501
69983	27410									83610	32377
68274	24123									135878	50644.4
68063	23644
67846	23288
67559	22832
63505	22326
62127	21718
56858	21540
53763	20495
53077	19183
50035	18338
46044	17106
33852	16463
29164	16310
28677	13614
28074	11704
26169	10564
24642	10280
24232	10025
23718	9492
23369	8771
23138	7253
20531	6773
19592	6671
14762	6291
12100	5647
9944	4556
9131	3800
8717	2967
7298	2245
5150	2009
2833	1946
2402	996

## Sheet: Intensity Sum Ch=3
Intensity Sum Ch=3
Value	Unit	Category	Channel	Time	ID
11217		Spot	3	1	0
7253		Spot	3	1	1
29521		Spot	3	1	2
6773		Spot	3	1	3
21718		Spot	3	1	4
77780		Spot	3	1	5
10280		Spot	3	1	6
38629		Spot	3	1	7
6291		Spot	3	1	8
22832		Spot	3	1	9
36788		Spot	3	1	10
5647		Spot	3	1	11
60326		Spot	3	1	12
23644		Spot	3	1	13
22326		Spot	3	1	14
