# Supplementary material for: Nontypeable Haemophilus influenzae Induces Sustained Lung Oxidative Stress and Protease Expression
Source: PLoS One. 2015 Mar 20;10(3):e0120371. doi: 10.1371/journal.pone.0120371 (PMC4368769; doi:10.1371/journal.pone.0120371)
Supplement: S5 Dataset — The images are the raw picutres taken from the confocal microscope. They can be opened with NIKON software using the attached link: http://www.nikoninstruments.com/Products/Software/NIS-Elements-Advanced-Research/NIS-Elements-Viewer. (ZIP) [file pone.0120371.s005.zip › PHQ/1hr infect/2.xls]

## Sheet: Overall
Overall
Variable	Value	Unit	ID
Total Number of Spots	17

## Sheet: Intensity Sum Ch=1
Intensity Sum Ch=1
Value	Unit	Category	Channel	Time	ID
676847		Spot	1	1	0
619156		Spot	1	1	1
560451		Spot	1	1	2
1599520		Spot	1	1	3
1303810		Spot	1	1	4
1170400		Spot	1	1	5
608055		Spot	1	1	6
811278		Spot	1	1	7
2141640		Spot	1	1	8
919110		Spot	1	1	9
1253310		Spot	1	1	10
993883		Spot	1	1	11
424269		Spot	1	1	12
611334		Spot	1	1	13
928623		Spot	1	1	14
1045090		Spot	1	1	15
685700		Spot	1	1	16

## Sheet: Intensity Sum Ch=2
Intensity Sum Ch=2
Value	Unit	Category	Channel	Time	ID
53763		Spot	2	1	0
122360		Spot	2	1	1
108801		Spot	2	1	2
68274		Spot	2	1	3
180010		Spot	2	1	4
84968		Spot	2	1	5
9944		Spot	2	1	6
23369		Spot	2	1	7
250288		Spot	2	1	8
165877		Spot	2	1	9
127567		Spot	2	1	10
87322		Spot	2	1	11
115900		Spot	2	1	12
28677		Spot	2	1	13
117657		Spot	2	1	14
203278		Spot	2	1	15
9131		Spot	2	1	16

## Sheet: Intensity Sum Ch=3
Intensity Sum Ch=3
Value	Unit	Category	Channel	Time	ID
19183		Spot	3	1	0
24123		Spot	3	1	1
66828		Spot	3	1	2
18338		Spot	3	1	3
76368		Spot	3	1	4
32377		Spot	3	1	5
2967		Spot	3	1	6
27410		Spot	3	1	7
74393		Spot	3	1	8
42723		Spot	3	1	9
47764		Spot	3	1	10
38076		Spot	3	1	11
21540		Spot	3	1	12
16463		Spot	3	1	13
45121		Spot	3	1	14
68919		Spot	3	1	15
11704		Spot	3	1	16
