# Supplementary material for: Nontypeable Haemophilus influenzae Induces Sustained Lung Oxidative Stress and Protease Expression
Source: PLoS One. 2015 Mar 20;10(3):e0120371. doi: 10.1371/journal.pone.0120371 (PMC4368769; doi:10.1371/journal.pone.0120371)
Supplement: S5 Dataset — The images are the raw picutres taken from the confocal microscope. They can be opened with NIKON software using the attached link: http://www.nikoninstruments.com/Products/Software/NIS-Elements-Advanced-Research/NIS-Elements-Viewer. (ZIP) [file pone.0120371.s005.zip › PHQ/1hr infect/3.xls]

## Sheet: Overall
Overall
Variable	Value	Unit	ID
Total Number of Spots	21

## Sheet: Intensity Sum Ch=1
Intensity Sum Ch=1
Value	Unit	Category	Channel	Time	ID
782825		Spot	1	1	0
511193		Spot	1	1	1
793509		Spot	1	1	2
615617		Spot	1	1	3
756917		Spot	1	1	4
1542280		Spot	1	1	5
1890720		Spot	1	1	6
1154220		Spot	1	1	7
694117		Spot	1	1	8
673081		Spot	1	1	9
721051		Spot	1	1	10
664377		Spot	1	1	11
678134		Spot	1	1	12
862414		Spot	1	1	13
461552		Spot	1	1	14
738463		Spot	1	1	15
628942		Spot	1	1	16
739298		Spot	1	1	17
536150		Spot	1	1	18
136086		Spot	1	1	19
223393		Spot	1	1	20

## Sheet: Intensity Sum Ch=2
Intensity Sum Ch=2
Value	Unit	Category	Channel	Time	ID
23718		Spot	2	1	0
29164		Spot	2	1	1
76789		Spot	2	1	2
19592		Spot	2	1	3
128653		Spot	2	1	4
69983		Spot	2	1	5
215167		Spot	2	1	6
67846		Spot	2	1	7
63505		Spot	2	1	8
23138		Spot	2	1	9
83610		Spot	2	1	10
95075		Spot	2	1	11
20531		Spot	2	1	12
33852		Spot	2	1	13
68063		Spot	2	1	14
5150		Spot	2	1	15
12100		Spot	2	1	16
91563		Spot	2	1	17
7298		Spot	2	1	18
2833		Spot	2	1	19
2402		Spot	2	1	20

## Sheet: Intensity Sum Ch=3
Intensity Sum Ch=3
Value	Unit	Category	Channel	Time	ID
10025		Spot	3	1	0
10564		Spot	3	1	1
40196		Spot	3	1	2
4556		Spot	3	1	3
63607		Spot	3	1	4
41269		Spot	3	1	5
67361		Spot	3	1	6
16310		Spot	3	1	7
17106		Spot	3	1	8
8771		Spot	3	1	9
23288		Spot	3	1	10
32501		Spot	3	1	11
6671		Spot	3	1	12
9492		Spot	3	1	13
13614		Spot	3	1	14
1946		Spot	3	1	15
3800		Spot	3	1	16
20495		Spot	3	1	17
2245		Spot	3	1	18
996		Spot	3	1	19
2009		Spot	3	1	20
