# Supplementary material for: Nontypeable Haemophilus influenzae Induces Sustained Lung Oxidative Stress and Protease Expression
Source: PLoS One. 2015 Mar 20;10(3):e0120371. doi: 10.1371/journal.pone.0120371 (PMC4368769; doi:10.1371/journal.pone.0120371)
Supplement: S5 Dataset — The images are the raw picutres taken from the confocal microscope. They can be opened with NIKON software using the attached link: http://www.nikoninstruments.com/Products/Software/NIS-Elements-Advanced-Research/NIS-Elements-Viewer. (ZIP) [file pone.0120371.s005.zip › PHQ/1hr not infect/1.xls]

## Sheet: Overall
Overall
Variable	Value	Unit	ID
Total Number of Spots	13

## Sheet: Intensity Sum Ch=1
Intensity Sum Ch=1
Value	Unit	Category	Channel	Time	ID
854759		Spot	1	1	0
993786		Spot	1	1	1
716743		Spot	1	1	2
607819		Spot	1	1	3
1169330		Spot	1	1	4
911453		Spot	1	1	5
784530		Spot	1	1	6
929694		Spot	1	1	7
594334		Spot	1	1	8
1292300		Spot	1	1	9
1029310		Spot	1	1	10
676249		Spot	1	1	11
651799		Spot	1	1	12

## Sheet: Intensity Sum Ch=2
Intensity Sum Ch=2
Value	Unit	Category	Channel	Time	ID
209909	134706	Spot	2	1	0
141139	90642	Spot	2	1	1
128960	69282	Spot	2	1	2						209909	134706
103234	63280	Spot	2	1	3						141139	90642
91378	61467	Spot	2	1	4						128960	69282
91321	55466	Spot	2	1	5						103234	63280
90396	42590	Spot	2	1	6						91378	61467
82301	37997	Spot	2	1	7						91321	55466
80964	37072	Spot	2	1	8						90396	42590
78506	36807	Spot	2	1	9						82301	37997
76933	36167	Spot	2	1	10						80964	37072
74402	35695	Spot	2	1	11						78506	36807
70966	34894	Spot	2	1	12						76933	36167
68449	32028										74402	35695
57606	31555										70966	34894
55563	30684										68449	32028
55109	28644										57606	31555
54715	25199										96430.9	53309.9
49058	25146
48699	25083
40365	24923
39827	23955
39430	20631
37127	18153
36553	18130
35467	17224
34798	16950
33147	16765
30968	16020
28896	15949
25475	14517
25385	12718
21952	12170
18877	8336
16837	8102
15920	7887
14615	7444
14477	6799
13396	6099
10653	5358
10288	4184
8233	2589

## Sheet: Intensity Sum Ch=3
Intensity Sum Ch=3
Value	Unit	Category	Channel	Time	ID
7444		Spot	3	1	0
61467		Spot	3	1	1
37997		Spot	3	1	2
25146		Spot	3	1	3
35695		Spot	3	1	4
63280		Spot	3	1	5
25199		Spot	3	1	6
20631		Spot	3	1	7
14517		Spot	3	1	8
15949		Spot	3	1	9
16020		Spot	3	1	10
12170		Spot	3	1	11
6099		Spot	3	1	12
