# Supplementary material for: Nontypeable Haemophilus influenzae Induces Sustained Lung Oxidative Stress and Protease Expression
Source: PLoS One. 2015 Mar 20;10(3):e0120371. doi: 10.1371/journal.pone.0120371 (PMC4368769; doi:10.1371/journal.pone.0120371)
Supplement: S5 Dataset — The images are the raw picutres taken from the confocal microscope. They can be opened with NIKON software using the attached link: http://www.nikoninstruments.com/Products/Software/NIS-Elements-Advanced-Research/NIS-Elements-Viewer. (ZIP) [file pone.0120371.s005.zip › PHQ/1hr not infect/2.xls]

## Sheet: Overall
Overall
Variable	Value	Unit	ID
Total Number of Spots	18

## Sheet: Intensity Sum Ch=1
Intensity Sum Ch=1
Value	Unit	Category	Channel	Time	ID
989666		Spot	1	1	0
737117		Spot	1	1	1
313681		Spot	1	1	2
510955		Spot	1	1	3
816650		Spot	1	1	4
623336		Spot	1	1	5
1066430		Spot	1	1	6
826629		Spot	1	1	7
762944		Spot	1	1	8
1201030		Spot	1	1	9
1184670		Spot	1	1	10
710893		Spot	1	1	11
484731		Spot	1	1	12
456384		Spot	1	1	13
1207490		Spot	1	1	14
1253070		Spot	1	1	15
727384		Spot	1	1	16
931383		Spot	1	1	17

## Sheet: Intensity Sum Ch=2
Intensity Sum Ch=2
Value	Unit	Category	Channel	Time	ID
18877		Spot	2	1	0
48699		Spot	2	1	1
209909		Spot	2	1	2
10653		Spot	2	1	3
57606		Spot	2	1	4
13396		Spot	2	1	5
78506		Spot	2	1	6
82301		Spot	2	1	7
91378		Spot	2	1	8
128960		Spot	2	1	9
74402		Spot	2	1	10
28896		Spot	2	1	11
15920		Spot	2	1	12
37127		Spot	2	1	13
90396		Spot	2	1	14
49058		Spot	2	1	15
39430		Spot	2	1	16
25385		Spot	2	1	17

## Sheet: Intensity Sum Ch=3
Intensity Sum Ch=3
Value	Unit	Category	Channel	Time	ID
8102		Spot	3	1	0
18130		Spot	3	1	1
134706		Spot	3	1	2
5358		Spot	3	1	3
37072		Spot	3	1	4
8336		Spot	3	1	5
31555		Spot	3	1	6
28644		Spot	3	1	7
24923		Spot	3	1	8
90642		Spot	3	1	9
34894		Spot	3	1	10
18153		Spot	3	1	11
6799		Spot	3	1	12
16950		Spot	3	1	13
36807		Spot	3	1	14
25083		Spot	3	1	15
23955		Spot	3	1	16
17224		Spot	3	1	17
