# Supplementary material for: Nontypeable Haemophilus influenzae Induces Sustained Lung Oxidative Stress and Protease Expression
Source: PLoS One. 2015 Mar 20;10(3):e0120371. doi: 10.1371/journal.pone.0120371 (PMC4368769; doi:10.1371/journal.pone.0120371)
Supplement: S5 Dataset — The images are the raw picutres taken from the confocal microscope. They can be opened with NIKON software using the attached link: http://www.nikoninstruments.com/Products/Software/NIS-Elements-Advanced-Research/NIS-Elements-Viewer. (ZIP) [file pone.0120371.s005.zip › PHQ/1hr not infect/3.xls]

## Sheet: Overall
Overall
Variable	Value	Unit	ID
Total Number of Spots	11

## Sheet: Intensity Sum Ch=1
Intensity Sum Ch=1
Value	Unit	Category	Channel	Time	ID
228372		Spot	1	1	0
1165120		Spot	1	1	1
1100980		Spot	1	1	2
705997		Spot	1	1	3
1483390		Spot	1	1	4
728385		Spot	1	1	5
606026		Spot	1	1	6
791467		Spot	1	1	7
726778		Spot	1	1	8
889393		Spot	1	1	9
544885		Spot	1	1	10

## Sheet: Intensity Sum Ch=2
Intensity Sum Ch=2
Value	Unit	Category	Channel	Time	ID
8233		Spot	2	1	0
54715		Spot	2	1	1
141139		Spot	2	1	2
25475		Spot	2	1	3
76933		Spot	2	1	4
30968		Spot	2	1	5
36553		Spot	2	1	6
55563		Spot	2	1	7
21952		Spot	2	1	8
14615		Spot	2	1	9
10288		Spot	2	1	10

## Sheet: Intensity Sum Ch=3
Intensity Sum Ch=3
Value	Unit	Category	Channel	Time	ID
2589		Spot	3	1	0
36167		Spot	3	1	1
55466		Spot	3	1	2
16765		Spot	3	1	3
69282		Spot	3	1	4
30684		Spot	3	1	5
32028		Spot	3	1	6
42590		Spot	3	1	7
12718		Spot	3	1	8
7887		Spot	3	1	9
4184		Spot	3	1	10
