# Supplementary material for: Nontypeable Haemophilus influenzae Induces Sustained Lung Oxidative Stress and Protease Expression
Source: PLoS One. 2015 Mar 20;10(3):e0120371. doi: 10.1371/journal.pone.0120371 (PMC4368769; doi:10.1371/journal.pone.0120371)
Supplement: S5 Dataset — The images are the raw picutres taken from the confocal microscope. They can be opened with NIKON software using the attached link: http://www.nikoninstruments.com/Products/Software/NIS-Elements-Advanced-Research/NIS-Elements-Viewer. (ZIP) [file pone.0120371.s005.zip › PHQ/20 minutes infect/1.xls]

## Sheet: Overall
Overall
Variable	Value	Unit	ID
Total Number of Spots	16

## Sheet: Intensity Sum Ch=1
Intensity Sum Ch=1
Value	Unit	Category	Channel	Time	ID
538798		Spot	1	1	0
663439		Spot	1	1	1
1016290		Spot	1	1	2
1111200		Spot	1	1	3
1808700		Spot	1	1	4
1655280		Spot	1	1	5
689097		Spot	1	1	6
1450850		Spot	1	1	7
1987290		Spot	1	1	8
1064660		Spot	1	1	9
665171		Spot	1	1	10
487582		Spot	1	1	11
1099060		Spot	1	1	12
1275900		Spot	1	1	13
2080570		Spot	1	1	14
1033710		Spot	1	1	15

## Sheet: Intensity Sum Ch=2
Intensity Sum Ch=2
Value	Unit	Category	Channel	Time	ID
174106	97821	Spot	2	1	0
153498	88884	Spot	2	1	1
138093	63657	Spot	2	1	2
123072	59574	Spot	2	1	3						174106	97821
112516	48468	Spot	2	1	4						153498	88884
104098	47286	Spot	2	1	5						138093	63657
103000	43929	Spot	2	1	6						123072	59574
99614	42748	Spot	2	1	7						112516	48468
99051	34091	Spot	2	1	8						104098	47286
83439	32922	Spot	2	1	9						103000	43929
76190	31061	Spot	2	1	10						99614	42748
73565	30416	Spot	2	1	11						99051	34091
72164	30236	Spot	2	1	12						83439	32922
61887	25776	Spot	2	1	13						76190	31061
60478	24037	Spot	2	1	14						115152	53676.5
51488	23524	Spot	2	1	15
50380	22968
49739	20575
44766	17476
41244	17087
40266	16877
39129	16779
35415	14971
34394	13302
33954	12329
29636	11818
24385	10644
21756	10065
21435	8936
17675	8922
15056	7724
13649	6927
11383	6209
11350	5295
10422	4925
9176	3450
8285	2563
6967	2412
5342	1173

## Sheet: Intensity Sum Ch=3
Intensity Sum Ch=3
Value	Unit	Category	Channel	Time	ID
1173		Spot	3	1	0
13302		Spot	3	1	1
6927		Spot	3	1	2
47286		Spot	3	1	3
97821		Spot	3	1	4
20575		Spot	3	1	5
6209		Spot	3	1	6
48468		Spot	3	1	7
31061		Spot	3	1	8
42748		Spot	3	1	9
10644		Spot	3	1	10
2412		Spot	3	1	11
30416		Spot	3	1	12
88884		Spot	3	1	13
59574		Spot	3	1	14
32922		Spot	3	1	15
