# Supplementary material for: Nontypeable Haemophilus influenzae Induces Sustained Lung Oxidative Stress and Protease Expression
Source: PLoS One. 2015 Mar 20;10(3):e0120371. doi: 10.1371/journal.pone.0120371 (PMC4368769; doi:10.1371/journal.pone.0120371)
Supplement: S5 Dataset — The images are the raw picutres taken from the confocal microscope. They can be opened with NIKON software using the attached link: http://www.nikoninstruments.com/Products/Software/NIS-Elements-Advanced-Research/NIS-Elements-Viewer. (ZIP) [file pone.0120371.s005.zip › PHQ/20 minutes infect/2.xls]

## Sheet: Overall
Overall
Variable	Value	Unit	ID
Total Number of Spots	13

## Sheet: Intensity Sum Ch=1
Intensity Sum Ch=1
Value	Unit	Category	Channel	Time	ID
1121150		Spot	1	1	0
423778		Spot	1	1	1
571918		Spot	1	1	2
710749		Spot	1	1	3
1032520		Spot	1	1	4
981669		Spot	1	1	5
693232		Spot	1	1	6
571489		Spot	1	1	7
596579		Spot	1	1	8
682932		Spot	1	1	9
549079		Spot	1	1	10
872065		Spot	1	1	11
295362		Spot	1	1	12

## Sheet: Intensity Sum Ch=2
Intensity Sum Ch=2
Value	Unit	Category	Channel	Time	ID
33954		Spot	2	1	0
13649		Spot	2	1	1
21435		Spot	2	1	2
21756		Spot	2	1	3
34394		Spot	2	1	4
112516		Spot	2	1	5
11383		Spot	2	1	6
15056		Spot	2	1	7
11350		Spot	2	1	8
51488		Spot	2	1	9
10422		Spot	2	1	10
24385		Spot	2	1	11
8285		Spot	2	1	12

## Sheet: Intensity Sum Ch=3
Intensity Sum Ch=3
Value	Unit	Category	Channel	Time	ID
24037		Spot	3	1	0
2563		Spot	3	1	1
10065		Spot	3	1	2
7724		Spot	3	1	3
8936		Spot	3	1	4
63657		Spot	3	1	5
8922		Spot	3	1	6
5295		Spot	3	1	7
4925		Spot	3	1	8
34091		Spot	3	1	9
3450		Spot	3	1	10
17087		Spot	3	1	11
11818		Spot	3	1	12
