# Supplementary material for: Nontypeable Haemophilus influenzae Induces Sustained Lung Oxidative Stress and Protease Expression
Source: PLoS One. 2015 Mar 20;10(3):e0120371. doi: 10.1371/journal.pone.0120371 (PMC4368769; doi:10.1371/journal.pone.0120371)
Supplement: S5 Dataset — The images are the raw picutres taken from the confocal microscope. They can be opened with NIKON software using the attached link: http://www.nikoninstruments.com/Products/Software/NIS-Elements-Advanced-Research/NIS-Elements-Viewer. (ZIP) [file pone.0120371.s005.zip › PHQ/20 minutes infect/3.xls]

## Sheet: Overall
Overall
Variable	Value	Unit	ID
Total Number of Spots	10

## Sheet: Intensity Sum Ch=1
Intensity Sum Ch=1
Value	Unit	Category	Channel	Time	ID
514530		Spot	1	1	0
651245		Spot	1	1	1
1200760		Spot	1	1	2
908039		Spot	1	1	3
592649		Spot	1	1	4
1638280		Spot	1	1	5
1286950		Spot	1	1	6
883863		Spot	1	1	7
624337		Spot	1	1	8
470419		Spot	1	1	9

## Sheet: Intensity Sum Ch=2
Intensity Sum Ch=2
Value	Unit	Category	Channel	Time	ID
60478		Spot	2	1	0
41244		Spot	2	1	1
35415		Spot	2	1	2
40266		Spot	2	1	3
49739		Spot	2	1	4
76190		Spot	2	1	5
104098		Spot	2	1	6
73565		Spot	2	1	7
29636		Spot	2	1	8
50380		Spot	2	1	9

## Sheet: Intensity Sum Ch=3
Intensity Sum Ch=3
Value	Unit	Category	Channel	Time	ID
30236		Spot	3	1	0
23524		Spot	3	1	1
12329		Spot	3	1	2
14971		Spot	3	1	3
17476		Spot	3	1	4
22968		Spot	3	1	5
43929		Spot	3	1	6
25776		Spot	3	1	7
16779		Spot	3	1	8
16877		Spot	3	1	9
