# Supplementary material for: Nontypeable Haemophilus influenzae Induces Sustained Lung Oxidative Stress and Protease Expression
Source: PLoS One. 2015 Mar 20;10(3):e0120371. doi: 10.1371/journal.pone.0120371 (PMC4368769; doi:10.1371/journal.pone.0120371)
Supplement: S5 Dataset — The images are the raw picutres taken from the confocal microscope. They can be opened with NIKON software using the attached link: http://www.nikoninstruments.com/Products/Software/NIS-Elements-Advanced-Research/NIS-Elements-Viewer. (ZIP) [file pone.0120371.s005.zip › PHQ/20 minutes non infect/1.xls]

## Sheet: Overall
Overall
Variable	Value	Unit	ID
Total Number of Spots	18

## Sheet: Intensity Sum Ch=1
Intensity Sum Ch=1
Value	Unit	Category	Channel	Time	ID
1345930		Spot	1	1	0
1054390		Spot	1	1	1
714319		Spot	1	1	2
957155		Spot	1	1	3
1360250		Spot	1	1	4
740231		Spot	1	1	5
1264490		Spot	1	1	6
1283700		Spot	1	1	7
853253		Spot	1	1	8
752577		Spot	1	1	9
152131		Spot	1	1	10
1368320		Spot	1	1	11
821759		Spot	1	1	12
1261290		Spot	1	1	13
938800		Spot	1	1	14
1137860		Spot	1	1	15
507870		Spot	1	1	16
1325400		Spot	1	1	17

## Sheet: Intensity Sum Ch=2
Intensity Sum Ch=2
Value	Unit	Category	Channel	Time	ID
234598	132518	Spot	2	1	0
186437	76591	Spot	2	1	1
103680	64774	Spot	2	1	2						234598	132518
97744	52619	Spot	2	1	3						186437	76591
97366	50060	Spot	2	1	4						103680	64774
96338	50057	Spot	2	1	5						97744	52619
90887	49120	Spot	2	1	6						97366	50060
87994	42065	Spot	2	1	7						96338	50057
85299	39427	Spot	2	1	8						90887	49120
85196	36599	Spot	2	1	9						87994	42065
83510	35717	Spot	2	1	10						85299	39427
71992	33224	Spot	2	1	11						85196	36599
71299	30064	Spot	2	1	12						83510	35717
70165	28303	Spot	2	1	13						71992	33224
64227	27108	Spot	2	1	14						110087	55230.9
64225	26361	Spot	2	1	15
63433	25762	Spot	2	1	16
62086	25265	Spot	2	1	17
61056	24564
60800	22996
59834	22422
52394	22284
51176	22099
45716	21954
45148	18589
43829	18280
42595	17636
37681	17362
37658	17154
36693	15285
33936	14803
28793	12892
26825	12786
26279	12400
23281	11949
22418	11914
22291	9741
20909	9223
20256	9118
19109	8789
18652	8289
12945	7409
11013	5964
9160	5588
7306	4633
4783	4506
4040	4229
3782	4211
3597	3955
3571	1104
2233	892

## Sheet: Intensity Sum Ch=3
Intensity Sum Ch=3
Value	Unit	Category	Channel	Time	ID
52619		Spot	3	1	0
9741		Spot	3	1	1
25762		Spot	3	1	2
14803		Spot	3	1	3
50057		Spot	3	1	4
22284		Spot	3	1	5
22996		Spot	3	1	6
30064		Spot	3	1	7
26361		Spot	3	1	8
39427		Spot	3	1	9
3955		Spot	3	1	10
50060		Spot	3	1	11
33224		Spot	3	1	12
76591		Spot	3	1	13
64774		Spot	3	1	14
18280		Spot	3	1	15
27108		Spot	3	1	16
25265		Spot	3	1	17
