# Supplementary material for: Nontypeable Haemophilus influenzae Induces Sustained Lung Oxidative Stress and Protease Expression
Source: PLoS One. 2015 Mar 20;10(3):e0120371. doi: 10.1371/journal.pone.0120371 (PMC4368769; doi:10.1371/journal.pone.0120371)
Supplement: S5 Dataset — The images are the raw picutres taken from the confocal microscope. They can be opened with NIKON software using the attached link: http://www.nikoninstruments.com/Products/Software/NIS-Elements-Advanced-Research/NIS-Elements-Viewer. (ZIP) [file pone.0120371.s005.zip › PHQ/20 minutes non infect/2.xls]

## Sheet: Overall
Overall
Variable	Value	Unit	ID
Total Number of Spots	18

## Sheet: Intensity Sum Ch=1
Intensity Sum Ch=1
Value	Unit	Category	Channel	Time	ID
201927		Spot	1	1	0
907720		Spot	1	1	1
538312		Spot	1	1	2
1249960		Spot	1	1	3
804286		Spot	1	1	4
912288		Spot	1	1	5
695326		Spot	1	1	6
493512		Spot	1	1	7
613408		Spot	1	1	8
648300		Spot	1	1	9
990396		Spot	1	1	10
1041120		Spot	1	1	11
2663110		Spot	1	1	12
1218840		Spot	1	1	13
774561		Spot	1	1	14
1261460		Spot	1	1	15
569974		Spot	1	1	16
1230980		Spot	1	1	17

## Sheet: Intensity Sum Ch=2
Intensity Sum Ch=2
Value	Unit	Category	Channel	Time	ID
4040		Spot	2	1	0
22418		Spot	2	1	1
37658		Spot	2	1	2
43829		Spot	2	1	3
23281		Spot	2	1	4
51176		Spot	2	1	5
97366		Spot	2	1	6
18652		Spot	2	1	7
64225		Spot	2	1	8
33936		Spot	2	1	9
62086		Spot	2	1	10
28793		Spot	2	1	11
234598		Spot	2	1	12
22291		Spot	2	1	13
37681		Spot	2	1	14
60800		Spot	2	1	15
26825		Spot	2	1	16
83510		Spot	2	1	17

## Sheet: Intensity Sum Ch=3
Intensity Sum Ch=3
Value	Unit	Category	Channel	Time	ID
1104		Spot	3	1	0
12400		Spot	3	1	1
11914		Spot	3	1	2
21954		Spot	3	1	3
7409		Spot	3	1	4
18589		Spot	3	1	5
35717		Spot	3	1	6
8789		Spot	3	1	7
49120		Spot	3	1	8
12786		Spot	3	1	9
28303		Spot	3	1	10
17154		Spot	3	1	11
132518		Spot	3	1	12
12892		Spot	3	1	13
15285		Spot	3	1	14
17362		Spot	3	1	15
24564		Spot	3	1	16
36599		Spot	3	1	17
