# Supplementary material for: Nontypeable Haemophilus influenzae Induces Sustained Lung Oxidative Stress and Protease Expression
Source: PLoS One. 2015 Mar 20;10(3):e0120371. doi: 10.1371/journal.pone.0120371 (PMC4368769; doi:10.1371/journal.pone.0120371)
Supplement: S5 Dataset — The images are the raw picutres taken from the confocal microscope. They can be opened with NIKON software using the attached link: http://www.nikoninstruments.com/Products/Software/NIS-Elements-Advanced-Research/NIS-Elements-Viewer. (ZIP) [file pone.0120371.s005.zip › PHQ/20 minutes non infect/3.xls]

## Sheet: Overall
Overall
Variable	Value	Unit	ID
Total Number of Spots	15

## Sheet: Intensity Sum Ch=1
Intensity Sum Ch=1
Value	Unit	Category	Channel	Time	ID
1274320		Spot	1	1	0
769977		Spot	1	1	1
1220290		Spot	1	1	2
1838940		Spot	1	1	3
522749		Spot	1	1	4
1310000		Spot	1	1	5
924216		Spot	1	1	6
781767		Spot	1	1	7
854101		Spot	1	1	8
1180720		Spot	1	1	9
687280		Spot	1	1	10
682240		Spot	1	1	11
687604		Spot	1	1	12
384401		Spot	1	1	13
557933		Spot	1	1	14

## Sheet: Intensity Sum Ch=2
Intensity Sum Ch=2
Value	Unit	Category	Channel	Time	ID
2233		Spot	2	1	0
52394		Spot	2	1	1
45148		Spot	2	1	2
85299		Spot	2	1	3
26279		Spot	2	1	4
7306		Spot	2	1	5
9160		Spot	2	1	6
12945		Spot	2	1	7
20256		Spot	2	1	8
3597		Spot	2	1	9
3571		Spot	2	1	10
3782		Spot	2	1	11
19109		Spot	2	1	12
11013		Spot	2	1	13
20909		Spot	2	1	14

## Sheet: Intensity Sum Ch=3
Intensity Sum Ch=3
Value	Unit	Category	Channel	Time	ID
892		Spot	3	1	0
17636		Spot	3	1	1
22099		Spot	3	1	2
42065		Spot	3	1	3
11949		Spot	3	1	4
5588		Spot	3	1	5
8289		Spot	3	1	6
5964		Spot	3	1	7
22422		Spot	3	1	8
4229		Spot	3	1	9
4211		Spot	3	1	10
4633		Spot	3	1	11
9118		Spot	3	1	12
4506		Spot	3	1	13
9223		Spot	3	1	14
