# Supplementary material for: Nontypeable Haemophilus influenzae Induces Sustained Lung Oxidative Stress and Protease Expression
Source: PLoS One. 2015 Mar 20;10(3):e0120371. doi: 10.1371/journal.pone.0120371 (PMC4368769; doi:10.1371/journal.pone.0120371)
Supplement: S5 Dataset — The images are the raw picutres taken from the confocal microscope. They can be opened with NIKON software using the attached link: http://www.nikoninstruments.com/Products/Software/NIS-Elements-Advanced-Research/NIS-Elements-Viewer. (ZIP) [file pone.0120371.s005.zip › PHQ/20minutes dnase/1.xls]

## Sheet: Overall
Overall
Variable	Value	Unit	ID
Total Number of Spots	8

## Sheet: Intensity Sum Ch=1
Intensity Sum Ch=1
Value	Unit	Category	Channel	Time	ID
507553		Spot	1	1	0
775649		Spot	1	1	1
660709		Spot	1	1	2
1126120		Spot	1	1	3
372179		Spot	1	1	4
653168		Spot	1	1	5
519790		Spot	1	1	6
711866		Spot	1	1	7

## Sheet: Intensity Sum Ch=2
Intensity Sum Ch=2
Value	Unit	Category	Channel	Time	ID
144484	8572	Spot	2	1	0
134336	60247	Spot	2	1	1
84531	50429	Spot	2	1	2				144484	60247
65157	39158	Spot	2	1	3				134336	50429
62285	33327	Spot	2	1	4				84531	39158
59619	29317	Spot	2	1	5				65157	33327
58167	27846	Spot	2	1	6				62285	45790.2
51854	26509	Spot	2	1	7				98158.6
50121	25636
44439	25098
41808	23621
40288	23484
38810	21235
36541	21180
35186	20949
32943	19981
28283	12866
27782	12400
26444	11829
24755	11258
21901	10931
17986	9212
17275	8657
12401	8364
12233	7328
11637	5606
10051	5240
9044	5059
8683	4457
8676	4309
8385	4039
8168	4019
7506	3435
5933	2711

## Sheet: Intensity Sum Ch=3
Intensity Sum Ch=3
Value	Unit	Category	Channel	Time	ID
8572		Spot	3	1	0
3435		Spot	3	1	1
5240		Spot	3	1	2
10931		Spot	3	1	3
5059		Spot	3	1	4
8657		Spot	3	1	5
5606		Spot	3	1	6
9212		Spot	3	1	7
