# Supplementary material for: Nontypeable Haemophilus influenzae Induces Sustained Lung Oxidative Stress and Protease Expression
Source: PLoS One. 2015 Mar 20;10(3):e0120371. doi: 10.1371/journal.pone.0120371 (PMC4368769; doi:10.1371/journal.pone.0120371)
Supplement: S5 Dataset — The images are the raw picutres taken from the confocal microscope. They can be opened with NIKON software using the attached link: http://www.nikoninstruments.com/Products/Software/NIS-Elements-Advanced-Research/NIS-Elements-Viewer. (ZIP) [file pone.0120371.s005.zip › PHQ/20minutes dnase/2.xls]

## Sheet: Overall
Overall
Variable	Value	Unit	ID
Total Number of Spots	17

## Sheet: Intensity Sum Ch=1
Intensity Sum Ch=1
Value	Unit	Category	Channel	Time	ID
494943		Spot	1	1	0
1017110		Spot	1	1	1
510392		Spot	1	1	2
866335		Spot	1	1	3
1054130		Spot	1	1	4
978080		Spot	1	1	5
974310		Spot	1	1	6
885754		Spot	1	1	7
1377130		Spot	1	1	8
559017		Spot	1	1	9
741538		Spot	1	1	10
706010		Spot	1	1	11
765834		Spot	1	1	12
825479		Spot	1	1	13
656400		Spot	1	1	14
435817		Spot	1	1	15
868643		Spot	1	1	16

## Sheet: Intensity Sum Ch=2
Intensity Sum Ch=2
Value	Unit	Category	Channel	Time	ID
27782		Spot	2	1	0
51854		Spot	2	1	1
40288		Spot	2	1	2
9044		Spot	2	1	3
38810		Spot	2	1	4
17275		Spot	2	1	5
84531		Spot	2	1	6
134336		Spot	2	1	7
8385		Spot	2	1	8
8676		Spot	2	1	9
59619		Spot	2	1	10
62285		Spot	2	1	11
10051		Spot	2	1	12
58167		Spot	2	1	13
8168		Spot	2	1	14
12401		Spot	2	1	15
26444		Spot	2	1	16

## Sheet: Intensity Sum Ch=3
Intensity Sum Ch=3
Value	Unit	Category	Channel	Time	ID
8364		Spot	3	1	0
33327		Spot	3	1	1
19981		Spot	3	1	2
2711		Spot	3	1	3
12400		Spot	3	1	4
25098		Spot	3	1	5
39158		Spot	3	1	6
50429		Spot	3	1	7
4039		Spot	3	1	8
4309		Spot	3	1	9
27846		Spot	3	1	10
21235		Spot	3	1	11
4019		Spot	3	1	12
29317		Spot	3	1	13
4457		Spot	3	1	14
7328		Spot	3	1	15
20949		Spot	3	1	16
