# Supplementary material for: Nontypeable Haemophilus influenzae Induces Sustained Lung Oxidative Stress and Protease Expression
Source: PLoS One. 2015 Mar 20;10(3):e0120371. doi: 10.1371/journal.pone.0120371 (PMC4368769; doi:10.1371/journal.pone.0120371)
Supplement: S5 Dataset — The images are the raw picutres taken from the confocal microscope. They can be opened with NIKON software using the attached link: http://www.nikoninstruments.com/Products/Software/NIS-Elements-Advanced-Research/NIS-Elements-Viewer. (ZIP) [file pone.0120371.s005.zip › PHQ/20minutes dnase/3.xls]

## Sheet: Overall
Overall
Variable	Value	Unit	ID
Total Number of Spots	9

## Sheet: Intensity Sum Ch=1
Intensity Sum Ch=1
Value	Unit	Category	Channel	Time	ID
714714		Spot	1	1	0
967426		Spot	1	1	1
690242		Spot	1	1	2
1283790		Spot	1	1	3
1014310		Spot	1	1	4
671318		Spot	1	1	5
425587		Spot	1	1	6
687354		Spot	1	1	7
912971		Spot	1	1	8

## Sheet: Intensity Sum Ch=2
Intensity Sum Ch=2
Value	Unit	Category	Channel	Time	ID
50121		Spot	2	1	0
24755		Spot	2	1	1
36541		Spot	2	1	2
144484		Spot	2	1	3
44439		Spot	2	1	4
35186		Spot	2	1	5
21901		Spot	2	1	6
65157		Spot	2	1	7
41808		Spot	2	1	8

## Sheet: Intensity Sum Ch=3
Intensity Sum Ch=3
Value	Unit	Category	Channel	Time	ID
23484		Spot	3	1	0
21180		Spot	3	1	1
11258		Spot	3	1	2
60247		Spot	3	1	3
26509		Spot	3	1	4
12866		Spot	3	1	5
11829		Spot	3	1	6
23621		Spot	3	1	7
25636		Spot	3	1	8
