# Supplementary material for: Nontypeable Haemophilus influenzae Induces Sustained Lung Oxidative Stress and Protease Expression
Source: PLoS One. 2015 Mar 20;10(3):e0120371. doi: 10.1371/journal.pone.0120371 (PMC4368769; doi:10.1371/journal.pone.0120371)
Supplement: S5 Dataset — The images are the raw picutres taken from the confocal microscope. They can be opened with NIKON software using the attached link: http://www.nikoninstruments.com/Products/Software/NIS-Elements-Advanced-Research/NIS-Elements-Viewer. (ZIP) [file pone.0120371.s005.zip › PHQ/3hr dnase/1.xls]

## Sheet: Overall
Overall
Variable	Value	Unit	ID
Total Number of Spots	9

## Sheet: Intensity Sum Ch=1
Intensity Sum Ch=1
Value	Unit	Category	Channel	Time	ID
754968		Spot	1	1	0
1582230		Spot	1	1	1
829977		Spot	1	1	2
1746790		Spot	1	1	3
811538		Spot	1	1	4
675477		Spot	1	1	5
775177		Spot	1	1	6
1305510		Spot	1	1	7
1379360		Spot	1	1	8

## Sheet: Intensity Sum Ch=2
Intensity Sum Ch=2
Value	Unit	Category	Channel	Time	ID
368335	248901	Spot	2	1	0
326131	239289	Spot	2	1	1					368335	248901
293760	151298	Spot	2	1	2					326131	239289
264900	137195	Spot	2	1	3					293760	151298
186867	109873	Spot	2	1	4					264900	137195
180490	108128	Spot	2	1	5					186867	109873
169375	69053	Spot	2	1	6					180490	108128
139155	66625	Spot	2	1	7					169375	69053
137773	59082	Spot	2	1	8					139155	66625
135099	57805									137773	59082
112748	52651									135099	57805
101238	47522									112748	52651
98282	44762									101238	47522
90479	44594									98282	44762
86168	44444									90479	44594
68989	43314									86168	44444
66564	40448									68989	43314
65187	38526									66564	40448
63202	36313									65187	38526
62368	35830									63202	36313
60197	34122									62368	35830
59891	32473									60197	34122
59887	32085									59891	32473
58989	28822									59887	32085
52755	25287									139004	77144.9
51696	23910
50834	20321
50224	19641
42627	18561
42281	17252
39035	16971
38640	16568
38606	15752
38386	15298
37291	14556
25263	14326
20937	13808
20613	7811
15670	7365

## Sheet: Intensity Sum Ch=3
Intensity Sum Ch=3
Value	Unit	Category	Channel	Time	ID
15752		Spot	3	1	0
239289		Spot	3	1	1
151298		Spot	3	1	2
137195		Spot	3	1	3
43314		Spot	3	1	4
40448		Spot	3	1	5
16971		Spot	3	1	6
57805		Spot	3	1	7
69053		Spot	3	1	8
