# Supplementary material for: Nontypeable Haemophilus influenzae Induces Sustained Lung Oxidative Stress and Protease Expression
Source: PLoS One. 2015 Mar 20;10(3):e0120371. doi: 10.1371/journal.pone.0120371 (PMC4368769; doi:10.1371/journal.pone.0120371)
Supplement: S5 Dataset — The images are the raw picutres taken from the confocal microscope. They can be opened with NIKON software using the attached link: http://www.nikoninstruments.com/Products/Software/NIS-Elements-Advanced-Research/NIS-Elements-Viewer. (ZIP) [file pone.0120371.s005.zip › PHQ/3hr dnase/2.xls]

## Sheet: Overall
Overall
Variable	Value	Unit	ID
Total Number of Spots	14

## Sheet: Intensity Sum Ch=1
Intensity Sum Ch=1
Value	Unit	Category	Channel	Time	ID
1363520		Spot	1	1	0
1092540		Spot	1	1	1
1228990		Spot	1	1	2
1087530		Spot	1	1	3
685126		Spot	1	1	4
922906		Spot	1	1	5
1057360		Spot	1	1	6
1150180		Spot	1	1	7
1141040		Spot	1	1	8
1189420		Spot	1	1	9
708497		Spot	1	1	10
809009		Spot	1	1	11
933463		Spot	1	1	12
531616		Spot	1	1	13

## Sheet: Intensity Sum Ch=2
Intensity Sum Ch=2
Value	Unit	Category	Channel	Time	ID
368335		Spot	2	1	0
101238		Spot	2	1	1
186867		Spot	2	1	2
58989		Spot	2	1	3
38386		Spot	2	1	4
98282		Spot	2	1	5
112748		Spot	2	1	6
169375		Spot	2	1	7
135099		Spot	2	1	8
63202		Spot	2	1	9
51696		Spot	2	1	10
59887		Spot	2	1	11
90479		Spot	2	1	12
62368		Spot	2	1	13

## Sheet: Intensity Sum Ch=3
Intensity Sum Ch=3
Value	Unit	Category	Channel	Time	ID
248901		Spot	3	1	0
66625		Spot	3	1	1
109873		Spot	3	1	2
44762		Spot	3	1	3
17252		Spot	3	1	4
36313		Spot	3	1	5
59082		Spot	3	1	6
108128		Spot	3	1	7
47522		Spot	3	1	8
25287		Spot	3	1	9
32085		Spot	3	1	10
32473		Spot	3	1	11
44594		Spot	3	1	12
18561		Spot	3	1	13
