# Supplementary material for: Nontypeable Haemophilus influenzae Induces Sustained Lung Oxidative Stress and Protease Expression
Source: PLoS One. 2015 Mar 20;10(3):e0120371. doi: 10.1371/journal.pone.0120371 (PMC4368769; doi:10.1371/journal.pone.0120371)
Supplement: S5 Dataset — The images are the raw picutres taken from the confocal microscope. They can be opened with NIKON software using the attached link: http://www.nikoninstruments.com/Products/Software/NIS-Elements-Advanced-Research/NIS-Elements-Viewer. (ZIP) [file pone.0120371.s005.zip › PHQ/3hr dnase/3.xls]

## Sheet: Overall
Overall
Variable	Value	Unit	ID
Total Number of Spots	16

## Sheet: Intensity Sum Ch=1
Intensity Sum Ch=1
Value	Unit	Category	Channel	Time	ID
662310		Spot	1	1	0
801230		Spot	1	1	1
674861		Spot	1	1	2
644505		Spot	1	1	3
760584		Spot	1	1	4
536038		Spot	1	1	5
554658		Spot	1	1	6
782573		Spot	1	1	7
674454		Spot	1	1	8
467291		Spot	1	1	9
924328		Spot	1	1	10
421558		Spot	1	1	11
750740		Spot	1	1	12
604677		Spot	1	1	13
896006		Spot	1	1	14
164548		Spot	1	1	15

## Sheet: Intensity Sum Ch=2
Intensity Sum Ch=2
Value	Unit	Category	Channel	Time	ID
39035		Spot	2	1	0
59891		Spot	2	1	1
50834		Spot	2	1	2
52755		Spot	2	1	3
42627		Spot	2	1	4
15670		Spot	2	1	5
68989		Spot	2	1	6
37291		Spot	2	1	7
65187		Spot	2	1	8
50224		Spot	2	1	9
42281		Spot	2	1	10
20937		Spot	2	1	11
38606		Spot	2	1	12
66564		Spot	2	1	13
60197		Spot	2	1	14
20613		Spot	2	1	15

## Sheet: Intensity Sum Ch=3
Intensity Sum Ch=3
Value	Unit	Category	Channel	Time	ID
28822		Spot	3	1	0
34122		Spot	3	1	1
15298		Spot	3	1	2
20321		Spot	3	1	3
52651		Spot	3	1	4
7811		Spot	3	1	5
35830		Spot	3	1	6
14326		Spot	3	1	7
19641		Spot	3	1	8
16568		Spot	3	1	9
38526		Spot	3	1	10
13808		Spot	3	1	11
14556		Spot	3	1	12
23910		Spot	3	1	13
44444		Spot	3	1	14
7365		Spot	3	1	15
