# Supplementary material for: Nontypeable Haemophilus influenzae Induces Sustained Lung Oxidative Stress and Protease Expression
Source: PLoS One. 2015 Mar 20;10(3):e0120371. doi: 10.1371/journal.pone.0120371 (PMC4368769; doi:10.1371/journal.pone.0120371)
Supplement: S5 Dataset — The images are the raw picutres taken from the confocal microscope. They can be opened with NIKON software using the attached link: http://www.nikoninstruments.com/Products/Software/NIS-Elements-Advanced-Research/NIS-Elements-Viewer. (ZIP) [file pone.0120371.s005.zip › PHQ/3hr infect/1.xls]

## Sheet: Overall
Overall
Variable	Value	Unit	ID
Total Number of Spots	9

## Sheet: Intensity Sum Ch=1
Intensity Sum Ch=1
Value	Unit	Category	Channel	Time	ID
602863		Spot	1	1	0
530180		Spot	1	1	1
596671		Spot	1	1	2
563514		Spot	1	1	3
551546		Spot	1	1	4
764886		Spot	1	1	5
601043		Spot	1	1	6
239251		Spot	1	1	7
456647		Spot	1	1	8

## Sheet: Intensity Sum Ch=2
Intensity Sum Ch=2
Value	Unit	Category	Channel	Time	ID
356816	27932	Spot	2	1	0
348569	154092	Spot	2	1	1					356816	27932
242125	116575	Spot	2	1	2					348569	154092
155221	100280	Spot	2	1	3					242125	116575
141606	91853	Spot	2	1	4					155221	100280
141216	74841	Spot	2	1	5					141606	91853
125440	65977	Spot	2	1	6					141216	74841
123771	46552	Spot	2	1	7					125440	65977
120460	44678	Spot	2	1	8					123771	46552
119823	41880									120460	44678
114285	38950									119823	41880
113991	35977									114285	38950
89359	32343									113991	35977
84172	31427									89359	32343
78728	28781									84172	31427
77012	26624									162632	64525.5
67706	19651
55157	19439
53566	16915
47094	13548
28072	12542
24961	11565
19084	9460
17302	7187
16832	7183
14887	6416
14161	5049
8527	4148
7836	3796
6871	3393
5784	2149
4723	1280
3858	1143
3709	802
3169	607

## Sheet: Intensity Sum Ch=3
Intensity Sum Ch=3
Value	Unit	Category	Channel	Time	ID
27932		Spot	3	1	0
1280		Spot	3	1	1
28781		Spot	3	1	2
16915		Spot	3	1	3
6416		Spot	3	1	4
46552		Spot	3	1	5
3796		Spot	3	1	6
13548		Spot	3	1	7
26624		Spot	3	1	8
