# Supplementary material for: Nontypeable Haemophilus influenzae Induces Sustained Lung Oxidative Stress and Protease Expression
Source: PLoS One. 2015 Mar 20;10(3):e0120371. doi: 10.1371/journal.pone.0120371 (PMC4368769; doi:10.1371/journal.pone.0120371)
Supplement: S5 Dataset — The images are the raw picutres taken from the confocal microscope. They can be opened with NIKON software using the attached link: http://www.nikoninstruments.com/Products/Software/NIS-Elements-Advanced-Research/NIS-Elements-Viewer. (ZIP) [file pone.0120371.s005.zip › PHQ/3hr infect/2.xls]

## Sheet: Overall
Overall
Variable	Value	Unit	ID
Total Number of Spots	15

## Sheet: Intensity Sum Ch=1
Intensity Sum Ch=1
Value	Unit	Category	Channel	Time	ID
503840		Spot	1	1	0
636023		Spot	1	1	1
866103		Spot	1	1	2
2467810		Spot	1	1	3
547139		Spot	1	1	4
617337		Spot	1	1	5
744783		Spot	1	1	6
786251		Spot	1	1	7
481788		Spot	1	1	8
772737		Spot	1	1	9
571272		Spot	1	1	10
749116		Spot	1	1	11
812091		Spot	1	1	12
931926		Spot	1	1	13
1037910		Spot	1	1	14

## Sheet: Intensity Sum Ch=2
Intensity Sum Ch=2
Value	Unit	Category	Channel	Time	ID
19084		Spot	2	1	0
16832		Spot	2	1	1
119823		Spot	2	1	2
348569		Spot	2	1	3
28072		Spot	2	1	4
120460		Spot	2	1	5
113991		Spot	2	1	6
89359		Spot	2	1	7
6871		Spot	2	1	8
141216		Spot	2	1	9
47094		Spot	2	1	10
356816		Spot	2	1	11
123771		Spot	2	1	12
242125		Spot	2	1	13
125440		Spot	2	1	14

## Sheet: Intensity Sum Ch=3
Intensity Sum Ch=3
Value	Unit	Category	Channel	Time	ID
7183		Spot	3	1	0
9460		Spot	3	1	1
38950		Spot	3	1	2
116575		Spot	3	1	3
12542		Spot	3	1	4
41880		Spot	3	1	5
65977		Spot	3	1	6
31427		Spot	3	1	7
1143		Spot	3	1	8
74841		Spot	3	1	9
19439		Spot	3	1	10
154092		Spot	3	1	11
44678		Spot	3	1	12
32343		Spot	3	1	13
19651		Spot	3	1	14
