# Supplementary material for: Nontypeable Haemophilus influenzae Induces Sustained Lung Oxidative Stress and Protease Expression
Source: PLoS One. 2015 Mar 20;10(3):e0120371. doi: 10.1371/journal.pone.0120371 (PMC4368769; doi:10.1371/journal.pone.0120371)
Supplement: S5 Dataset — The images are the raw picutres taken from the confocal microscope. They can be opened with NIKON software using the attached link: http://www.nikoninstruments.com/Products/Software/NIS-Elements-Advanced-Research/NIS-Elements-Viewer. (ZIP) [file pone.0120371.s005.zip › PHQ/3hr infect/3.xls]

## Sheet: Overall
Overall
Variable	Value	Unit	ID
Total Number of Spots	11

## Sheet: Intensity Sum Ch=1
Intensity Sum Ch=1
Value	Unit	Category	Channel	Time	ID
517860		Spot	1	1	0
532125		Spot	1	1	1
689590		Spot	1	1	2
590364		Spot	1	1	3
401060		Spot	1	1	4
777670		Spot	1	1	5
404306		Spot	1	1	6
483174		Spot	1	1	7
748402		Spot	1	1	8
482275		Spot	1	1	9
480381		Spot	1	1	10

## Sheet: Intensity Sum Ch=2
Intensity Sum Ch=2
Value	Unit	Category	Channel	Time	ID
14161		Spot	2	1	0
17302		Spot	2	1	1
67706		Spot	2	1	2
155221		Spot	2	1	3
8527		Spot	2	1	4
24961		Spot	2	1	5
3709		Spot	2	1	6
3169		Spot	2	1	7
114285		Spot	2	1	8
3858		Spot	2	1	9
5784		Spot	2	1	10

## Sheet: Intensity Sum Ch=3
Intensity Sum Ch=3
Value	Unit	Category	Channel	Time	ID
3393		Spot	3	1	0
11565		Spot	3	1	1
35977		Spot	3	1	2
100280		Spot	3	1	3
4148		Spot	3	1	4
7187		Spot	3	1	5
802		Spot	3	1	6
607		Spot	3	1	7
91853		Spot	3	1	8
2149		Spot	3	1	9
5049		Spot	3	1	10
