# Supplementary material for: Nontypeable Haemophilus influenzae Induces Sustained Lung Oxidative Stress and Protease Expression
Source: PLoS One. 2015 Mar 20;10(3):e0120371. doi: 10.1371/journal.pone.0120371 (PMC4368769; doi:10.1371/journal.pone.0120371)
Supplement: S5 Dataset — The images are the raw picutres taken from the confocal microscope. They can be opened with NIKON software using the attached link: http://www.nikoninstruments.com/Products/Software/NIS-Elements-Advanced-Research/NIS-Elements-Viewer. (ZIP) [file pone.0120371.s005.zip › PHQ/3hr not infect/1.xls]

## Sheet: Overall
Overall
Variable	Value	Unit	ID
Total Number of Spots	13

## Sheet: Intensity Sum Ch=1
Intensity Sum Ch=1
Value	Unit	Category	Channel	Time	ID
819832		Spot	1	1	0
1059480		Spot	1	1	1
843320		Spot	1	1	2
802081		Spot	1	1	3
498315		Spot	1	1	4
864319		Spot	1	1	5
896237		Spot	1	1	6
571379		Spot	1	1	7
935960		Spot	1	1	8
839529		Spot	1	1	9
1145330		Spot	1	1	10
908702		Spot	1	1	11
993887		Spot	1	1	12

## Sheet: Intensity Sum Ch=2
Intensity Sum Ch=2
Value	Unit	Category	Channel	Time	ID
171777	79590	Spot	2	1	0
156758	67621	Spot	2	1	1
124356	63123	Spot	2	1	2
107574	49202	Spot	2	1	3
96468	37027	Spot	2	1	4
85403	35683	Spot	2	1	5							171777	79590
78393	29618	Spot	2	1	6							156758	67621
70020	29604	Spot	2	1	7							124356	63123
69896	27833	Spot	2	1	8							107574	49202
66798	27215	Spot	2	1	9							96468	37027
66428	25505	Spot	2	1	10							85403	35683
62701	25389	Spot	2	1	11							123723	55374.3
58224	25009	Spot	2	1	12
57695	22744
54858	22489
53367	21137
45892	18701
45663	18332
43733	17835
40612	15658
34822	15521
32878	15343
26817	13692
24740	11596
24599	10595
24101	9818
23972	9351
23150	8464
23120	8330
22528	8172
19037	7881
15328	6713
14724	6238
9198	6213
4742	3149
2902	1311
2841	985

## Sheet: Intensity Sum Ch=3
Intensity Sum Ch=3
Value	Unit	Category	Channel	Time	ID
29604		Spot	3	1	0
67621		Spot	3	1	1
25505		Spot	3	1	2
37027		Spot	3	1	3
15343		Spot	3	1	4
25389		Spot	3	1	5
6213		Spot	3	1	6
6713		Spot	3	1	7
8330		Spot	3	1	8
79590		Spot	3	1	9
25009		Spot	3	1	10
15521		Spot	3	1	11
22744		Spot	3	1	12
