# Supplementary material for: Nontypeable Haemophilus influenzae Induces Sustained Lung Oxidative Stress and Protease Expression
Source: PLoS One. 2015 Mar 20;10(3):e0120371. doi: 10.1371/journal.pone.0120371 (PMC4368769; doi:10.1371/journal.pone.0120371)
Supplement: S5 Dataset — The images are the raw picutres taken from the confocal microscope. They can be opened with NIKON software using the attached link: http://www.nikoninstruments.com/Products/Software/NIS-Elements-Advanced-Research/NIS-Elements-Viewer. (ZIP) [file pone.0120371.s005.zip › PHQ/3hr not infect/2.xls]

## Sheet: Overall
Overall
Variable	Value	Unit	ID
Total Number of Spots	11

## Sheet: Intensity Sum Ch=1
Intensity Sum Ch=1
Value	Unit	Category	Channel	Time	ID
709999		Spot	1	1	0
686633		Spot	1	1	1
770368		Spot	1	1	2
1030300		Spot	1	1	3
736391		Spot	1	1	4
986409		Spot	1	1	5
657369		Spot	1	1	6
1236860		Spot	1	1	7
555372		Spot	1	1	8
722215		Spot	1	1	9
443730		Spot	1	1	10

## Sheet: Intensity Sum Ch=2
Intensity Sum Ch=2
Value	Unit	Category	Channel	Time	ID
26817		Spot	2	1	0
171777		Spot	2	1	1
53367		Spot	2	1	2
156758		Spot	2	1	3
107574		Spot	2	1	4
62701		Spot	2	1	5
23150		Spot	2	1	6
58224		Spot	2	1	7
22528		Spot	2	1	8
24599		Spot	2	1	9
66428		Spot	2	1	10

## Sheet: Intensity Sum Ch=3
Intensity Sum Ch=3
Value	Unit	Category	Channel	Time	ID
27833		Spot	3	1	0
63123		Spot	3	1	1
22489		Spot	3	1	2
49202		Spot	3	1	3
21137		Spot	3	1	4
17835		Spot	3	1	5
9351		Spot	3	1	6
35683		Spot	3	1	7
6238		Spot	3	1	8
7881		Spot	3	1	9
18701		Spot	3	1	10
