# Supplementary material for: Nontypeable Haemophilus influenzae Induces Sustained Lung Oxidative Stress and Protease Expression
Source: PLoS One. 2015 Mar 20;10(3):e0120371. doi: 10.1371/journal.pone.0120371 (PMC4368769; doi:10.1371/journal.pone.0120371)
Supplement: S5 Dataset — The images are the raw picutres taken from the confocal microscope. They can be opened with NIKON software using the attached link: http://www.nikoninstruments.com/Products/Software/NIS-Elements-Advanced-Research/NIS-Elements-Viewer. (ZIP) [file pone.0120371.s005.zip › PHQ/3hr not infect/3.xls]

## Sheet: Overall
Overall
Variable	Value	Unit	ID
Total Number of Spots	13

## Sheet: Intensity Sum Ch=1
Intensity Sum Ch=1
Value	Unit	Category	Channel	Time	ID
599078		Spot	1	1	0
790194		Spot	1	1	1
705345		Spot	1	1	2
710017		Spot	1	1	3
551323		Spot	1	1	4
1221200		Spot	1	1	5
618637		Spot	1	1	6
1297130		Spot	1	1	7
706298		Spot	1	1	8
734837		Spot	1	1	9
746116		Spot	1	1	10
924085		Spot	1	1	11
1067840		Spot	1	1	12

## Sheet: Intensity Sum Ch=2
Intensity Sum Ch=2
Value	Unit	Category	Channel	Time	ID
23120		Spot	2	1	0
24101		Spot	2	1	1
4742		Spot	2	1	2
70020		Spot	2	1	3
34822		Spot	2	1	4
15328		Spot	2	1	5
2841		Spot	2	1	6
2902		Spot	2	1	7
45892		Spot	2	1	8
9198		Spot	2	1	9
43733		Spot	2	1	10
24740		Spot	2	1	11
32878		Spot	2	1	12

## Sheet: Intensity Sum Ch=3
Intensity Sum Ch=3
Value	Unit	Category	Channel	Time	ID
9818		Spot	3	1	0
8172		Spot	3	1	1
1311		Spot	3	1	2
27215		Spot	3	1	3
11596		Spot	3	1	4
13692		Spot	3	1	5
985		Spot	3	1	6
3149		Spot	3	1	7
15658		Spot	3	1	8
8464		Spot	3	1	9
18332		Spot	3	1	10
10595		Spot	3	1	11
29618		Spot	3	1	12
