# Supplementary material for: Nontypeable Haemophilus influenzae Induces Sustained Lung Oxidative Stress and Protease Expression
Source: PLoS One. 2015 Mar 20;10(3):e0120371. doi: 10.1371/journal.pone.0120371 (PMC4368769; doi:10.1371/journal.pone.0120371)
Supplement: S7 Dataset — The images are the raw picutres taken from the confocal microscope. They can be opened with NIKON software using the attached link: http://www.nikoninstruments.com/Products/Software/NIS-Elements-Advanced-Research/NIS-Elements-Viewer. (ZIP) [file pone.0120371.s007.zip]

Archive with 94 entries (75 files):
- DN/
- DN/1hr infected/
- DN/1hr infected/1.nd2
- __MACOSX/
- __MACOSX/DN/
- __MACOSX/DN/1hr infected/
- __MACOSX/DN/1hr infected/._1.nd2
- DN/1hr infected/1.xls
- __MACOSX/DN/1hr infected/._1.xls
- DN/1hr infected/2.nd2
- __MACOSX/DN/1hr infected/._2.nd2
- DN/1hr infected/2.xls
- __MACOSX/DN/1hr infected/._2.xls
- DN/1hr infected/3.nd2
- __MACOSX/DN/1hr infected/._3.nd2
- DN/1hr infected/3.xls
- __MACOSX/DN/1hr infected/._3.xls
- __MACOSX/DN/._1hr infected
- DN/1hr uninfected/
- DN/1hr uninfected/1.nd2
- __MACOSX/DN/1hr uninfected/
- __MACOSX/DN/1hr uninfected/._1.nd2
- DN/1hr uninfected/1.xls
- __MACOSX/DN/1hr uninfected/._1.xls
- DN/1hr uninfected/2.nd2
- __MACOSX/DN/1hr uninfected/._2.nd2
- DN/1hr uninfected/2.xls
- __MACOSX/DN/1hr uninfected/._2.xls
- __MACOSX/DN/._1hr uninfected
- DN/20 min uninfected/
- DN/20 min uninfected/1.nd2
- __MACOSX/DN/20 min uninfected/
- __MACOSX/DN/20 min uninfected/._1.nd2
- DN/20 min uninfected/1.xls
- __MACOSX/DN/20 min uninfected/._1.xls
- DN/20 min uninfected/2.nd2
- __MACOSX/DN/20 min uninfected/._2.nd2
- DN/20 min uninfected/2.xls
- __MACOSX/DN/20 min uninfected/._2.xls
- DN/20 min uninfected/3.nd2
- __MACOSX/DN/20 min uninfected/._3.nd2
- __MACOSX/DN/._20 min uninfected
- DN/20 minute dnase/
- DN/20 minute dnase/1.nd2
- __MACOSX/DN/20 minute dnase/
- __MACOSX/DN/20 minute dnase/._1.nd2
- DN/20 minute dnase/1.xls
- __MACOSX/DN/20 minute dnase/._1.xls
- __MACOSX/DN/._20 minute dnase
- DN/3hr dnase/
- DN/3hr dnase/1.nd2
- __MACOSX/DN/3hr dnase/
- __MACOSX/DN/3hr dnase/._1.nd2
- DN/3hr dnase/1.xls
- __MACOSX/DN/3hr dnase/._1.xls
- DN/3hr dnase/2.nd2
- __MACOSX/DN/3hr dnase/._2.nd2
- DN/3hr dnase/2.xls
- __MACOSX/DN/3hr dnase/._2.xls
- DN/3hr dnase/3.nd2
- __MACOSX/DN/3hr dnase/._3.nd2
- DN/3hr dnase/3.xls
- __MACOSX/DN/3hr dnase/._3.xls
- __MACOSX/DN/._3hr dnase
- DN/3hr infected/
- DN/3hr infected/1.nd2
- __MACOSX/DN/3hr infected/
- __MACOSX/DN/3hr infected/._1.nd2
- DN/3hr infected/1.xls
- __MACOSX/DN/3hr infected/._1.xls
- DN/3hr infected/2.nd2
- __MACOSX/DN/3hr infected/._2.nd2
- DN/3hr infected/2.xls
- __MACOSX/DN/3hr infected/._2.xls
- DN/3hr infected/3.nd2
- __MACOSX/DN/3hr infected/._3.nd2
- DN/3hr infected/3.xls
- __MACOSX/DN/3hr infected/._3.xls
- __MACOSX/DN/._3hr infected
- DN/3hr uninfected/
- DN/3hr uninfected/1.nd2
- __MACOSX/DN/3hr uninfected/
- __MACOSX/DN/3hr uninfected/._1.nd2
- DN/3hr uninfected/1.xls
- __MACOSX/DN/3hr uninfected/._1.xls
- __MACOSX/DN/._3hr uninfected
- DN/dn 1 hr dnase/
- DN/dn 1 hr dnase/1.nd2
- __MACOSX/DN/dn 1 hr dnase/
- __MACOSX/DN/dn 1 hr dnase/._1.nd2
- DN/dn 1 hr dnase/1.xls
- __MACOSX/DN/dn 1 hr dnase/._1.xls
- __MACOSX/DN/._dn 1 hr dnase
- __MACOSX/._DN
