# Supplementary material for: Nontypeable Haemophilus influenzae Induces Sustained Lung Oxidative Stress and Protease Expression
Source: PLoS One. 2015 Mar 20;10(3):e0120371. doi: 10.1371/journal.pone.0120371 (PMC4368769; doi:10.1371/journal.pone.0120371)
Supplement: S7 Dataset — The images are the raw picutres taken from the confocal microscope. They can be opened with NIKON software using the attached link: http://www.nikoninstruments.com/Products/Software/NIS-Elements-Advanced-Research/NIS-Elements-Viewer. (ZIP) [file pone.0120371.s007.zip › DN/1hr infected/1.xls]

## Sheet: Overall
Overall
Variable	Value	Unit	ID
Total Number of Spots	10

## Sheet: Intensity Sum Ch=1
Intensity Sum Ch=1
Value	Unit	Category	Channel	Time	ID
1140980		Spot	1	1	0
1443640		Spot	1	1	1
910649		Spot	1	1	2
1232860		Spot	1	1	3
919433		Spot	1	1	4
807917		Spot	1	1	5
849238		Spot	1	1	6
264897		Spot	1	1	7
1438800		Spot	1	1	8
1507220		Spot	1	1	9

## Sheet: Intensity Sum Ch=2
Intensity Sum Ch=2
Value	Unit	Category	Channel	Time	ID
159684	106811	Spot	2	1	0
138402	92853	Spot	2	1	1				159684	106811
120625	70618	Spot	2	1	2				138402	92853
100674	63961	Spot	2	1	3				120625	70618
68505	63093	Spot	2	1	4				100674	63961
65025	60694	Spot	2	1	5				68505	63093
64835	49654	Spot	2	1	6				65025	60694
61127	47938	Spot	2	1	7				64835	49654
58502	44912	Spot	2	1	8				61127	47938
56013	38196	Spot	2	1	9				58502	44912
54632	35206								56013	38196
49681	34400								54632	35206
49082	34385								49681	34400
47126	32953								49082	34385
44145	28869								47126	32953
43696	25623								78136.6	55405.3
37316	25166
33165	24437
29629	21018
28335	20484
24703	14760
16921	9312
14005	6295
12764	5803
12287	5143
3845	3778

## Sheet: Intensity Sum Ch=3
Intensity Sum Ch=3
Value	Unit	Category	Channel	Time	ID
60694		Spot	3	1	0
92853		Spot	3	1	1
14760		Spot	3	1	2
25166		Spot	3	1	3
20484		Spot	3	1	4
34400		Spot	3	1	5
44912		Spot	3	1	6
3778		Spot	3	1	7
49654		Spot	3	1	8
106811		Spot	3	1	9
