# Supplementary material for: Nontypeable Haemophilus influenzae Induces Sustained Lung Oxidative Stress and Protease Expression
Source: PLoS One. 2015 Mar 20;10(3):e0120371. doi: 10.1371/journal.pone.0120371 (PMC4368769; doi:10.1371/journal.pone.0120371)
Supplement: S7 Dataset — The images are the raw picutres taken from the confocal microscope. They can be opened with NIKON software using the attached link: http://www.nikoninstruments.com/Products/Software/NIS-Elements-Advanced-Research/NIS-Elements-Viewer. (ZIP) [file pone.0120371.s007.zip › DN/1hr infected/2.xls]

## Sheet: Overall
Overall
Variable	Value	Unit	ID
Total Number of Spots	7

## Sheet: Intensity Sum Ch=1
Intensity Sum Ch=1
Value	Unit	Category	Channel	Time	ID
2146900		Spot	1	1	0
703556		Spot	1	1	1
1880200		Spot	1	1	2
1181920		Spot	1	1	3
1116470		Spot	1	1	4
1496100		Spot	1	1	5
836247		Spot	1	1	6

## Sheet: Intensity Sum Ch=2
Intensity Sum Ch=2
Value	Unit	Category	Channel	Time	ID
120625		Spot	2	1	0
56013		Spot	2	1	1
159684		Spot	2	1	2
65025		Spot	2	1	3
49082		Spot	2	1	4
61127		Spot	2	1	5
12764		Spot	2	1	6

## Sheet: Intensity Sum Ch=3
Intensity Sum Ch=3
Value	Unit	Category	Channel	Time	ID
63093		Spot	3	1	0
32953		Spot	3	1	1
63961		Spot	3	1	2
47938		Spot	3	1	3
28869		Spot	3	1	4
25623		Spot	3	1	5
21018		Spot	3	1	6
