# Supplementary material for: Nontypeable Haemophilus influenzae Induces Sustained Lung Oxidative Stress and Protease Expression
Source: PLoS One. 2015 Mar 20;10(3):e0120371. doi: 10.1371/journal.pone.0120371 (PMC4368769; doi:10.1371/journal.pone.0120371)
Supplement: S7 Dataset — The images are the raw picutres taken from the confocal microscope. They can be opened with NIKON software using the attached link: http://www.nikoninstruments.com/Products/Software/NIS-Elements-Advanced-Research/NIS-Elements-Viewer. (ZIP) [file pone.0120371.s007.zip › DN/1hr infected/3.xls]

## Sheet: Overall
Overall
Variable	Value	Unit	ID
Total Number of Spots	9

## Sheet: Intensity Sum Ch=1
Intensity Sum Ch=1
Value	Unit	Category	Channel	Time	ID
653813		Spot	1	1	0
696886		Spot	1	1	1
899055		Spot	1	1	2
1666810		Spot	1	1	3
646399		Spot	1	1	4
3163250		Spot	1	1	5
698655		Spot	1	1	6
982346		Spot	1	1	7
292950		Spot	1	1	8

## Sheet: Intensity Sum Ch=2
Intensity Sum Ch=2
Value	Unit	Category	Channel	Time	ID
28335		Spot	2	1	0
24703		Spot	2	1	1
54632		Spot	2	1	2
44145		Spot	2	1	3
14005		Spot	2	1	4
16921		Spot	2	1	5
49681		Spot	2	1	6
43696		Spot	2	1	7
12287		Spot	2	1	8

## Sheet: Intensity Sum Ch=3
Intensity Sum Ch=3
Value	Unit	Category	Channel	Time	ID
35206		Spot	3	1	0
24437		Spot	3	1	1
38196		Spot	3	1	2
9312		Spot	3	1	3
5803		Spot	3	1	4
6295		Spot	3	1	5
34385		Spot	3	1	6
70618		Spot	3	1	7
5143		Spot	3	1	8
