# Supplementary material for: Nontypeable Haemophilus influenzae Induces Sustained Lung Oxidative Stress and Protease Expression
Source: PLoS One. 2015 Mar 20;10(3):e0120371. doi: 10.1371/journal.pone.0120371 (PMC4368769; doi:10.1371/journal.pone.0120371)
Supplement: S7 Dataset — The images are the raw picutres taken from the confocal microscope. They can be opened with NIKON software using the attached link: http://www.nikoninstruments.com/Products/Software/NIS-Elements-Advanced-Research/NIS-Elements-Viewer. (ZIP) [file pone.0120371.s007.zip › DN/1hr uninfected/1.xls]

## Sheet: Overall
Overall
Variable	Value	Unit	ID
Total Number of Spots	8

## Sheet: Intensity Sum Ch=1
Intensity Sum Ch=1
Value	Unit	Category	Channel	Time	ID
1312920		Spot	1	1	0
1110510		Spot	1	1	1
904637		Spot	1	1	2
423398		Spot	1	1	3
977147		Spot	1	1	4
853411		Spot	1	1	5
1196980		Spot	1	1	6
575786		Spot	1	1	7

## Sheet: Intensity Sum Ch=2
Intensity Sum Ch=2
Value	Unit	Category	Channel	Time	ID
80689	53557	Spot	2	1	0
78813	49208	Spot	2	1	1
71788	33132	Spot	2	1	2					80689	53557
49689	28837	Spot	2	1	3					78813	49208
29381	27587	Spot	2	1	4					71788	33132
20547	17848	Spot	2	1	5					77096.7	45299
19861	9725	Spot	2	1	6
18932	9161	Spot	2	1	7
12453	7009
11575	5261
9686	3256
7812	3008
7271	2937
6125	2848
5785	1743
4909	1724
4517	1485

## Sheet: Intensity Sum Ch=3
Intensity Sum Ch=3
Value	Unit	Category	Channel	Time	ID
53557		Spot	3	1	0
27587		Spot	3	1	1
28837		Spot	3	1	2
1485		Spot	3	1	3
1724		Spot	3	1	4
1743		Spot	3	1	5
17848		Spot	3	1	6
7009		Spot	3	1	7
