# Supplementary material for: Nontypeable Haemophilus influenzae Induces Sustained Lung Oxidative Stress and Protease Expression
Source: PLoS One. 2015 Mar 20;10(3):e0120371. doi: 10.1371/journal.pone.0120371 (PMC4368769; doi:10.1371/journal.pone.0120371)
Supplement: S7 Dataset — The images are the raw picutres taken from the confocal microscope. They can be opened with NIKON software using the attached link: http://www.nikoninstruments.com/Products/Software/NIS-Elements-Advanced-Research/NIS-Elements-Viewer. (ZIP) [file pone.0120371.s007.zip › DN/1hr uninfected/2.xls]

## Sheet: Overall
Overall
Variable	Value	Unit	ID
Total Number of Spots	9

## Sheet: Intensity Sum Ch=1
Intensity Sum Ch=1
Value	Unit	Category	Channel	Time	ID
509462		Spot	1	1	0
1009160		Spot	1	1	1
920265		Spot	1	1	2
933815		Spot	1	1	3
760173		Spot	1	1	4
814687		Spot	1	1	5
264173		Spot	1	1	6
2027540		Spot	1	1	7
1069110		Spot	1	1	8

## Sheet: Intensity Sum Ch=2
Intensity Sum Ch=2
Value	Unit	Category	Channel	Time	ID
19861		Spot	2	1	0
49689		Spot	2	1	1
11575		Spot	2	1	2
7271		Spot	2	1	3
6125		Spot	2	1	4
12453		Spot	2	1	5
7812		Spot	2	1	6
9686		Spot	2	1	7
80689		Spot	2	1	8

## Sheet: Intensity Sum Ch=3
Intensity Sum Ch=3
Value	Unit	Category	Channel	Time	ID
9725		Spot	3	1	0
33132		Spot	3	1	1
2937		Spot	3	1	2
3008		Spot	3	1	3
3256		Spot	3	1	4
9161		Spot	3	1	5
2848		Spot	3	1	6
5261		Spot	3	1	7
49208		Spot	3	1	8
