# Supplementary material for: Nontypeable Haemophilus influenzae Induces Sustained Lung Oxidative Stress and Protease Expression
Source: PLoS One. 2015 Mar 20;10(3):e0120371. doi: 10.1371/journal.pone.0120371 (PMC4368769; doi:10.1371/journal.pone.0120371)
Supplement: S7 Dataset — The images are the raw picutres taken from the confocal microscope. They can be opened with NIKON software using the attached link: http://www.nikoninstruments.com/Products/Software/NIS-Elements-Advanced-Research/NIS-Elements-Viewer. (ZIP) [file pone.0120371.s007.zip › DN/20 min uninfected/1.xls]

## Sheet: Overall
Overall
Variable	Value	Unit	ID
Total Number of Spots	6

## Sheet: Intensity Sum Ch=1
Intensity Sum Ch=1
Value	Unit	Category	Channel	Time	ID
739931		Spot	1	1	0
968925		Spot	1	1	1
633148		Spot	1	1	2
718027		Spot	1	1	3
817891		Spot	1	1	4
973132		Spot	1	1	5

## Sheet: Intensity Sum Ch=2
Intensity Sum Ch=2
Value	Unit	Category	Channel	Time	ID
118483	18098	Spot	2	1	0
88984	107668	Spot	2	1	1
54460	74695	Spot	2	1	2				118483	107668
54308	40542	Spot	2	1	3				88984	74695
43475	36420	Spot	2	1	4				54460	40542
43452	34260	Spot	2	1	5				54308	36420
41859	33060								43475	34260
33098	22308								43452	33060
30240	19436								67193.7	54440.8
26186	18920
24848	17497
22230	16260
13820	15663
9104	10771
6634	10590

## Sheet: Intensity Sum Ch=3
Intensity Sum Ch=3
Value	Unit	Category	Channel	Time	ID
18098		Spot	3	1	0
74695		Spot	3	1	1
36420		Spot	3	1	2
16260		Spot	3	1	3
34260		Spot	3	1	4
19436		Spot	3	1	5
