# Supplementary material for: Nontypeable Haemophilus influenzae Induces Sustained Lung Oxidative Stress and Protease Expression
Source: PLoS One. 2015 Mar 20;10(3):e0120371. doi: 10.1371/journal.pone.0120371 (PMC4368769; doi:10.1371/journal.pone.0120371)
Supplement: S7 Dataset — The images are the raw picutres taken from the confocal microscope. They can be opened with NIKON software using the attached link: http://www.nikoninstruments.com/Products/Software/NIS-Elements-Advanced-Research/NIS-Elements-Viewer. (ZIP) [file pone.0120371.s007.zip › DN/20 min uninfected/2.xls]

## Sheet: Overall
Overall
Variable	Value	Unit	ID
Total Number of Spots	9

## Sheet: Intensity Sum Ch=1
Intensity Sum Ch=1
Value	Unit	Category	Channel	Time	ID
809441		Spot	1	1	0
1076340		Spot	1	1	1
862127		Spot	1	1	2
872870		Spot	1	1	3
968496		Spot	1	1	4
859301		Spot	1	1	5
1634460		Spot	1	1	6
607802		Spot	1	1	7
656998		Spot	1	1	8

## Sheet: Intensity Sum Ch=2
Intensity Sum Ch=2
Value	Unit	Category	Channel	Time	ID
6634		Spot	2	1	0
43452		Spot	2	1	1
41859		Spot	2	1	2
24848		Spot	2	1	3
88984		Spot	2	1	4
33098		Spot	2	1	5
118483		Spot	2	1	6
30240		Spot	2	1	7
22230		Spot	2	1	8

## Sheet: Intensity Sum Ch=3
Intensity Sum Ch=3
Value	Unit	Category	Channel	Time	ID
10771		Spot	3	1	0
18920		Spot	3	1	1
15663		Spot	3	1	2
17497		Spot	3	1	3
40542		Spot	3	1	4
33060		Spot	3	1	5
107668		Spot	3	1	6
10590		Spot	3	1	7
22308		Spot	3	1	8
