# Supplementary material for: Nontypeable Haemophilus influenzae Induces Sustained Lung Oxidative Stress and Protease Expression
Source: PLoS One. 2015 Mar 20;10(3):e0120371. doi: 10.1371/journal.pone.0120371 (PMC4368769; doi:10.1371/journal.pone.0120371)
Supplement: S7 Dataset — The images are the raw picutres taken from the confocal microscope. They can be opened with NIKON software using the attached link: http://www.nikoninstruments.com/Products/Software/NIS-Elements-Advanced-Research/NIS-Elements-Viewer. (ZIP) [file pone.0120371.s007.zip › DN/20 minute dnase/1.xls]

## Sheet: Overall
Overall
Variable	Value	Unit	ID
Total Number of Spots	37

## Sheet: Intensity Sum Ch=1
Intensity Sum Ch=1
Value	Unit	Category	Channel	Time	ID
2456380		Spot	1	1	0
800542		Spot	1	1	1
1378710		Spot	1	1	2
842507		Spot	1	1	3
701894		Spot	1	1	4
2038080		Spot	1	1	5
1096670		Spot	1	1	6
1167780		Spot	1	1	7
757974		Spot	1	1	8
1854840		Spot	1	1	9
1510670		Spot	1	1	10
1649550		Spot	1	1	11
1227950		Spot	1	1	12
1813770		Spot	1	1	13
1143920		Spot	1	1	14
2261050		Spot	1	1	15
2623170		Spot	1	1	16
2639030		Spot	1	1	17
1822560		Spot	1	1	18
3019210		Spot	1	1	19
966482		Spot	1	1	20
1972810		Spot	1	1	21
3372920		Spot	1	1	22
1031900		Spot	1	1	23
897150		Spot	1	1	24
1258750		Spot	1	1	25
1386620		Spot	1	1	26
783536		Spot	1	1	27
2635170		Spot	1	1	28
1651000		Spot	1	1	29
1596990		Spot	1	1	30
1410850		Spot	1	1	31
1841870		Spot	1	1	32
2493540		Spot	1	1	33
1039070		Spot	1	1	34
903330		Spot	1	1	35
1337800		Spot	1	1	36

## Sheet: Intensity Sum Ch=2
Intensity Sum Ch=2
Value	Unit	Category	Channel	Time	ID
3126960	1766920	Spot	2	1	0
2624210	2394570	Spot	2	1	1					3126960	1766920
2454760	1638140	Spot	2	1	2					2624210	2394570
2350660	1461890	Spot	2	1	3					2454760	1638140
1951090	1365330	Spot	2	1	4					2350660	1461890
1930650	1255050	Spot	2	1	5					1951090	1365330
1837470	1229600	Spot	2	1	6					1930650	1255050
1690440	1132270	Spot	2	1	7					1837470	1229600
1567940	1128370	Spot	2	1	8					1690440	1132270
1544500	1070380	Spot	2	1	9					1567940	1128370
1519650	987846	Spot	2	1	10					1544500	1070380
1496440	908118	Spot	2	1	11					1519650	987846
1468280	851698	Spot	2	1	12					1496440	908118
1301570	825200	Spot	2	1	13					1468280	851698
1188780	794357	Spot	2	1	14					1301570	825200
1144050	788388	Spot	2	1	15					1188780	794357
1131030	727406	Spot	2	1	16					1144050	788388
977267	699612	Spot	2	1	17					1131030	727406
968612	617668	Spot	2	1	18					977267	699612
953945	579078	Spot	2	1	19					968612	617668
933178	527031	Spot	2	1	20					953945	579078
889003	515318	Spot	2	1	21					933178	527031
876927	501751	Spot	2	1	22					889003	515318
851984	472280	Spot	2	1	23					876927	501751
779925	380448	Spot	2	1	24					851984	472280
658664	376638	Spot	2	1	25					779925	380448
641760	331773	Spot	2	1	26					658664	376638
606577	321738	Spot	2	1	27					641760	331773
603466	295832	Spot	2	1	28					606577	321738
597893	259047	Spot	2	1	29					1.40951e+06	916031
430643	238386	Spot	2	1	30
427605	218508	Spot	2	1	31
350209	217435	Spot	2	1	32
346017	195498	Spot	2	1	33
334104	153454	Spot	2	1	34
297237	148266	Spot	2	1	35
231606	96906	Spot	2	1	36

## Sheet: Intensity Sum Ch=3
Intensity Sum Ch=3
Value	Unit	Category	Channel	Time	ID
1766920		Spot	3	1	0
96906		Spot	3	1	1
331773		Spot	3	1	2
218508		Spot	3	1	3
321738		Spot	3	1	4
1132270		Spot	3	1	5
699612		Spot	3	1	6
472280		Spot	3	1	7
195498		Spot	3	1	8
1229600		Spot	3	1	9
727406		Spot	3	1	10
1128370		Spot	3	1	11
501751		Spot	3	1	12
908118		Spot	3	1	13
527031		Spot	3	1	14
1070380		Spot	3	1	15
1255050		Spot	3	1	16
987846		Spot	3	1	17
295832		Spot	3	1	18
1638140		Spot	3	1	19
217435		Spot	3	1	20
1461890		Spot	3	1	21
2394570		Spot	3	1	22
259047		Spot	3	1	23
153454		Spot	3	1	24
515318		Spot	3	1	25
851698		Spot	3	1	26
148266		Spot	3	1	27
825200		Spot	3	1	28
794357		Spot	3	1	29
617668		Spot	3	1	30
579078		Spot	3	1	31
788388		Spot	3	1	32
1365330		Spot	3	1	33
238386		Spot	3	1	34
380448		Spot	3	1	35
376638		Spot	3	1	36
