# Supplementary material for: Nontypeable Haemophilus influenzae Induces Sustained Lung Oxidative Stress and Protease Expression
Source: PLoS One. 2015 Mar 20;10(3):e0120371. doi: 10.1371/journal.pone.0120371 (PMC4368769; doi:10.1371/journal.pone.0120371)
Supplement: S7 Dataset — The images are the raw picutres taken from the confocal microscope. They can be opened with NIKON software using the attached link: http://www.nikoninstruments.com/Products/Software/NIS-Elements-Advanced-Research/NIS-Elements-Viewer. (ZIP) [file pone.0120371.s007.zip › DN/3hr dnase/1.xls]

## Sheet: Overall
Overall
Variable	Value	Unit	ID
Total Number of Spots	9

## Sheet: Intensity Sum Ch=1
Intensity Sum Ch=1
Value	Unit	Category	Channel	Time	ID
1628370		Spot	1	1	0
1319570		Spot	1	1	1
779551		Spot	1	1	2
530476		Spot	1	1	3
1014510		Spot	1	1	4
983332		Spot	1	1	5
1640200		Spot	1	1	6
999486		Spot	1	1	7
2547810		Spot	1	1	8

## Sheet: Intensity Sum Ch=2
Intensity Sum Ch=2
Value	Unit	Category	Channel	Time	ID
187014	95058	Spot	2	1	0
187014	95058	Spot	2	1	1
147697	89416	Spot	2	1	2
146510	89416	Spot	2	1	3						187014	95058
146510	78815	Spot	2	1	4						187014	95058
141933	76957	Spot	2	1	5						147697	89416
141933	76957	Spot	2	1	6						146510	89416
127408	62672	Spot	2	1	7						146510	78815
127408	62672	Spot	2	1	8						141933	76957
107125	56417										141933	76957
107125	50653										127408	62672
85540	50653										127408	62672
65841	42174										107125	56417
65154	42174										107125	50653
64332	40340										85540	50653
64332	39324										65841	42174
57861	32266										65154	42174
57861	26614										64332	40340
54782	26614										64332	39324
15468	7707										57861	32266
15468	7707										115926	63589.5
11394	4697
11394	4697

## Sheet: Intensity Sum Ch=3
Intensity Sum Ch=3
Value	Unit	Category	Channel	Time	ID
62672		Spot	3	1	0
50653		Spot	3	1	1
26614		Spot	3	1	2
7707		Spot	3	1	3
42174		Spot	3	1	4
76957		Spot	3	1	5
95058		Spot	3	1	6
4697		Spot	3	1	7
89416		Spot	3	1	8
