# Supplementary material for: Nontypeable Haemophilus influenzae Induces Sustained Lung Oxidative Stress and Protease Expression
Source: PLoS One. 2015 Mar 20;10(3):e0120371. doi: 10.1371/journal.pone.0120371 (PMC4368769; doi:10.1371/journal.pone.0120371)
Supplement: S7 Dataset — The images are the raw picutres taken from the confocal microscope. They can be opened with NIKON software using the attached link: http://www.nikoninstruments.com/Products/Software/NIS-Elements-Advanced-Research/NIS-Elements-Viewer. (ZIP) [file pone.0120371.s007.zip › DN/3hr dnase/2.xls]

## Sheet: Overall
Overall
Variable	Value	Unit	ID
Total Number of Spots	9

## Sheet: Intensity Sum Ch=1
Intensity Sum Ch=1
Value	Unit	Category	Channel	Time	ID
1628370		Spot	1	1	0
1319570		Spot	1	1	1
779551		Spot	1	1	2
530476		Spot	1	1	3
1014510		Spot	1	1	4
983332		Spot	1	1	5
1640200		Spot	1	1	6
999486		Spot	1	1	7
2547810		Spot	1	1	8

## Sheet: Intensity Sum Ch=2
Intensity Sum Ch=2
Value	Unit	Category	Channel	Time	ID
146510		Spot	2	1	0
127408		Spot	2	1	1
64332		Spot	2	1	2
15468		Spot	2	1	3
57861		Spot	2	1	4
107125		Spot	2	1	5
141933		Spot	2	1	6
11394		Spot	2	1	7
187014		Spot	2	1	8

## Sheet: Intensity Sum Ch=3
Intensity Sum Ch=3
Value	Unit	Category	Channel	Time	ID
62672		Spot	3	1	0
50653		Spot	3	1	1
26614		Spot	3	1	2
7707		Spot	3	1	3
42174		Spot	3	1	4
76957		Spot	3	1	5
95058		Spot	3	1	6
4697		Spot	3	1	7
89416		Spot	3	1	8
