# Supplementary material for: Nontypeable Haemophilus influenzae Induces Sustained Lung Oxidative Stress and Protease Expression
Source: PLoS One. 2015 Mar 20;10(3):e0120371. doi: 10.1371/journal.pone.0120371 (PMC4368769; doi:10.1371/journal.pone.0120371)
Supplement: S7 Dataset — The images are the raw picutres taken from the confocal microscope. They can be opened with NIKON software using the attached link: http://www.nikoninstruments.com/Products/Software/NIS-Elements-Advanced-Research/NIS-Elements-Viewer. (ZIP) [file pone.0120371.s007.zip › DN/3hr dnase/3.xls]

## Sheet: Overall
Overall
Variable	Value	Unit	ID
Total Number of Spots	5

## Sheet: Intensity Sum Ch=1
Intensity Sum Ch=1
Value	Unit	Category	Channel	Time	ID
753266		Spot	1	1	0
1584740		Spot	1	1	1
889863		Spot	1	1	2
1068820		Spot	1	1	3
825655		Spot	1	1	4

## Sheet: Intensity Sum Ch=2
Intensity Sum Ch=2
Value	Unit	Category	Channel	Time	ID
65154		Spot	2	1	0
85540		Spot	2	1	1
65841		Spot	2	1	2
147697		Spot	2	1	3
54782		Spot	2	1	4

## Sheet: Intensity Sum Ch=3
Intensity Sum Ch=3
Value	Unit	Category	Channel	Time	ID
56417		Spot	3	1	0
40340		Spot	3	1	1
32266		Spot	3	1	2
78815		Spot	3	1	3
39324		Spot	3	1	4
