# Supplementary material for: Nontypeable Haemophilus influenzae Induces Sustained Lung Oxidative Stress and Protease Expression
Source: PLoS One. 2015 Mar 20;10(3):e0120371. doi: 10.1371/journal.pone.0120371 (PMC4368769; doi:10.1371/journal.pone.0120371)
Supplement: S7 Dataset — The images are the raw picutres taken from the confocal microscope. They can be opened with NIKON software using the attached link: http://www.nikoninstruments.com/Products/Software/NIS-Elements-Advanced-Research/NIS-Elements-Viewer. (ZIP) [file pone.0120371.s007.zip › DN/3hr infected/1.xls]

## Sheet: Overall
Overall
Variable	Value	Unit	ID
Total Number of Spots	8

## Sheet: Intensity Sum Ch=1
Intensity Sum Ch=1
Value	Unit	Category	Channel	Time	ID
1111110		Spot	1	1	0
897145		Spot	1	1	1
897078		Spot	1	1	2
1188670		Spot	1	1	3
2085680		Spot	1	1	4
1718790		Spot	1	1	5
784430		Spot	1	1	6
642152		Spot	1	1	7

## Sheet: Intensity Sum Ch=2
Intensity Sum Ch=2
Value	Unit	Category	Channel	Time	ID
225864	794	Spot	2	1	0
184801	137110	Spot	2	1	1					225864	794
171669	122755	Spot	2	1	2					184801	137110
123327	110446	Spot	2	1	3					171669	122755
103219	69392	Spot	2	1	4					123327	110446
102986	47802	Spot	2	1	5					103219	69392
62268	39658	Spot	2	1	6					102986	47802
59899	36618	Spot	2	1	7					62268	39658
56763	36264									59899	36618
56025	26824									56763	36264
47427	25696									121200	75005.6
46709	25681
43321	23892
41949	23693
37351	22951
35346	21184
30048	19353
27847	14038
10101	12964
7694	11991
6527	9451
5190	5868
4164	4655
3130	1671

## Sheet: Intensity Sum Ch=3
Intensity Sum Ch=3
Value	Unit	Category	Channel	Time	ID
794		Spot	3	1	0
23693		Spot	3	1	1
39658		Spot	3	1	2
19353		Spot	3	1	3
110446		Spot	3	1	4
137110		Spot	3	1	5
23892		Spot	3	1	6
1671		Spot	3	1	7
