# Supplementary material for: Nontypeable Haemophilus influenzae Induces Sustained Lung Oxidative Stress and Protease Expression
Source: PLoS One. 2015 Mar 20;10(3):e0120371. doi: 10.1371/journal.pone.0120371 (PMC4368769; doi:10.1371/journal.pone.0120371)
Supplement: S7 Dataset — The images are the raw picutres taken from the confocal microscope. They can be opened with NIKON software using the attached link: http://www.nikoninstruments.com/Products/Software/NIS-Elements-Advanced-Research/NIS-Elements-Viewer. (ZIP) [file pone.0120371.s007.zip › DN/3hr infected/2.xls]

## Sheet: Overall
Overall
Variable	Value	Unit	ID
Total Number of Spots	11

## Sheet: Intensity Sum Ch=1
Intensity Sum Ch=1
Value	Unit	Category	Channel	Time	ID
411583		Spot	1	1	0
672999		Spot	1	1	1
997480		Spot	1	1	2
1823750		Spot	1	1	3
819554		Spot	1	1	4
238272		Spot	1	1	5
1050940		Spot	1	1	6
1299630		Spot	1	1	7
719287		Spot	1	1	8
1400000		Spot	1	1	9
821303		Spot	1	1	10

## Sheet: Intensity Sum Ch=2
Intensity Sum Ch=2
Value	Unit	Category	Channel	Time	ID
10101		Spot	2	1	0
46709		Spot	2	1	1
56763		Spot	2	1	2
225864		Spot	2	1	3
56025		Spot	2	1	4
5190		Spot	2	1	5
123327		Spot	2	1	6
35346		Spot	2	1	7
41949		Spot	2	1	8
103219		Spot	2	1	9
30048		Spot	2	1	10

## Sheet: Intensity Sum Ch=3
Intensity Sum Ch=3
Value	Unit	Category	Channel	Time	ID
11991		Spot	3	1	0
22951		Spot	3	1	1
26824		Spot	3	1	2
122755		Spot	3	1	3
21184		Spot	3	1	4
9451		Spot	3	1	5
69392		Spot	3	1	6
14038		Spot	3	1	7
25696		Spot	3	1	8
36264		Spot	3	1	9
12964		Spot	3	1	10
