# Supplementary material for: Nontypeable Haemophilus influenzae Induces Sustained Lung Oxidative Stress and Protease Expression
Source: PLoS One. 2015 Mar 20;10(3):e0120371. doi: 10.1371/journal.pone.0120371 (PMC4368769; doi:10.1371/journal.pone.0120371)
Supplement: S7 Dataset — The images are the raw picutres taken from the confocal microscope. They can be opened with NIKON software using the attached link: http://www.nikoninstruments.com/Products/Software/NIS-Elements-Advanced-Research/NIS-Elements-Viewer. (ZIP) [file pone.0120371.s007.zip › DN/3hr infected/3.xls]

## Sheet: Overall
Overall
Variable	Value	Unit	ID
Total Number of Spots	5

## Sheet: Intensity Sum Ch=1
Intensity Sum Ch=1
Value	Unit	Category	Channel	Time	ID
679660		Spot	1	1	0
721676		Spot	1	1	1
1082670		Spot	1	1	2
1084260		Spot	1	1	3
1199010		Spot	1	1	4

## Sheet: Intensity Sum Ch=2
Intensity Sum Ch=2
Value	Unit	Category	Channel	Time	ID
7694		Spot	2	1	0
59899		Spot	2	1	1
62268		Spot	2	1	2
27847		Spot	2	1	3
6527		Spot	2	1	4

## Sheet: Intensity Sum Ch=3
Intensity Sum Ch=3
Value	Unit	Category	Channel	Time	ID
4655		Spot	3	1	0
47802		Spot	3	1	1
36618		Spot	3	1	2
25681		Spot	3	1	3
5868		Spot	3	1	4
