# Supplementary material for: Nontypeable Haemophilus influenzae Induces Sustained Lung Oxidative Stress and Protease Expression
Source: PLoS One. 2015 Mar 20;10(3):e0120371. doi: 10.1371/journal.pone.0120371 (PMC4368769; doi:10.1371/journal.pone.0120371)
Supplement: S7 Dataset — The images are the raw picutres taken from the confocal microscope. They can be opened with NIKON software using the attached link: http://www.nikoninstruments.com/Products/Software/NIS-Elements-Advanced-Research/NIS-Elements-Viewer. (ZIP) [file pone.0120371.s007.zip › DN/3hr uninfected/1.xls]

## Sheet: Overall
Overall
Variable	Value	Unit	ID
Total Number of Spots	10

## Sheet: Intensity Sum Ch=1
Intensity Sum Ch=1
Value	Unit	Category	Channel	Time	ID
452960		Spot	1	1	0
472061		Spot	1	1	1
686954		Spot	1	1	2
470857		Spot	1	1	3
591643		Spot	1	1	4
679211		Spot	1	1	5
462335		Spot	1	1	6
527203		Spot	1	1	7
393915		Spot	1	1	8
411258		Spot	1	1	9

## Sheet: Intensity Sum Ch=2
Intensity Sum Ch=2
Value	Unit	Category	Channel	Time	ID
27688	3110	Spot	2	1	0
26236	25681	Spot	2	1	1
23284	21339	Spot	2	1	2				26236	25681
22901	12485	Spot	2	1	3				23284	21339
15766	11186	Spot	2	1	4				22901	12485
13508	10684	Spot	2	1	5				15766	11186
11412	6742	Spot	2	1	6				13508	10684
11300	5995	Spot	2	1	7				20339	16275
5162	3760	Spot	2	1	8
4967	3511	Spot	2	1	9

## Sheet: Intensity Sum Ch=3
Intensity Sum Ch=3
Value	Unit	Category	Channel	Time	ID
3110		Spot	3	1	0
21339		Spot	3	1	1
3511		Spot	3	1	2
25681		Spot	3	1	3
10684		Spot	3	1	4
12485		Spot	3	1	5
5995		Spot	3	1	6
3760		Spot	3	1	7
6742		Spot	3	1	8
11186		Spot	3	1	9
