# Supplementary material for: Nontypeable Haemophilus influenzae Induces Sustained Lung Oxidative Stress and Protease Expression
Source: PLoS One. 2015 Mar 20;10(3):e0120371. doi: 10.1371/journal.pone.0120371 (PMC4368769; doi:10.1371/journal.pone.0120371)
Supplement: S7 Dataset — The images are the raw picutres taken from the confocal microscope. They can be opened with NIKON software using the attached link: http://www.nikoninstruments.com/Products/Software/NIS-Elements-Advanced-Research/NIS-Elements-Viewer. (ZIP) [file pone.0120371.s007.zip › DN/dn 1 hr dnase/1.xls]

## Sheet: Overall
Overall
Variable	Value	Unit	ID
Total Number of Spots	9

## Sheet: Intensity Sum Ch=1
Intensity Sum Ch=1
Value	Unit	Category	Channel	Time	ID
439927		Spot	1	1	0
566720		Spot	1	1	1
850996		Spot	1	1	2
712830		Spot	1	1	3
1077320		Spot	1	1	4
975618		Spot	1	1	5
976251		Spot	1	1	6
564925		Spot	1	1	7
868039		Spot	1	1	8

## Sheet: Intensity Sum Ch=2
Intensity Sum Ch=2
Value	Unit	Category	Channel	Time	ID
84021	1926	Spot	2	1	0
63883	53186	Spot	2	1	1
50110	41369	Spot	2	1	2					63883	53186
43991	34814	Spot	2	1	3					50110	41369
43889	25615	Spot	2	1	4					43991	34814
39103	20464	Spot	2	1	5					43889	25615
7257	13271	Spot	2	1	6					39103	20464
5411	3149	Spot	2	1	7					7257	13271
5119	1133	Spot	2	1	8					5411	3149
										5119	1133
										32345.4	24125.1

## Sheet: Intensity Sum Ch=3
Intensity Sum Ch=3
Value	Unit	Category	Channel	Time	ID
1926		Spot	3	1	0
1133		Spot	3	1	1
34814		Spot	3	1	2
20464		Spot	3	1	3
53186		Spot	3	1	4
13271		Spot	3	1	5
25615		Spot	3	1	6
3149		Spot	3	1	7
41369		Spot	3	1	8
