# Supplementary material for: Nontypeable Haemophilus influenzae Induces Sustained Lung Oxidative Stress and Protease Expression
Source: PLoS One. 2015 Mar 20;10(3):e0120371. doi: 10.1371/journal.pone.0120371 (PMC4368769; doi:10.1371/journal.pone.0120371)
Supplement: S9 Dataset — (ZIP) [file pone.0120371.s009.zip]

Archive with 3 entries (2 files):
- S9_Dataset.pptx
- __MACOSX/
- __MACOSX/._S9_Dataset.pptx
